# Supplementary material for: The gastric H,K-ATPase in stria vascularis contributes to pH regulation of cochlear endolymph but not to K secretion
Source: BMC Physiol. 2016 Aug 11;17:1. doi: 10.1186/s12899-016-0024-1 (PMC4982335; doi:10.1186/s12899-016-0024-1)
Supplement: Additional file 1: — “H and K flux raw data”. This file contains the digital ion-selective probe data points collected and analyzed in the text and figures. (XLSX 148 kb) [file 12899_2016_24_MOESM1_ESM.xlsx]

## Sheet: H and K flux Raw Data
H and K flux raw data	Supplemental Information File			"The gastric H,K-ATPase in stria vascularis contributes to pH regulation of cochlear endolymph but not to K secretion"				H. Miyazaki, P. Wangemann, D.C. Marcus
		Second control (drug washout) data were not used in the evaluation of some experiments; see text.
H-Flux	Sample 1			Sample 2			Sample 3			Sample 4
Control	Control 1	Control Avg	Experiment	Control 1	Control Avg	Experiment	Control 1	Control Avg	Experiment	Control 1	Control Avg	Experiment
(10 min) 1	65.6616		63.0081	50.7553		49.6414	37.9318		39.064	34.288		39.0137
2	66.9067		62.9105	45.9625		48.9594	37.674		39.3188	33.3618		39.2715
3	62.3383		61.586	47.7509		48.7534	38.2019		40.6677	34.964		39.3494
4	62.2498		63.0722	48.4985		49.1226	38.4903		39.0854	33.6624		39.8148
5	61.9232		63.6642	49.7528		49.9069	38.3133		38.6658	35.2203		36.0062
6	62.4313		64.7614	50.1587		47.4472	37.6083		39.183	35.0189		39.1617
7	61.2106		63.6505	52.7985		48.1232	38.324		39.2792	34.3567		39.6851
8	61.8408		64.6454	50.5753		49.469	38.028		39.2044	35.144		39.0167
9	60.965		67.8955	47.728		48.1293	38.414		39.2059	35.2234		38.2919
10	60.3912		66.2842	49.1333		48.2117	38.1287		36.9675	35.5408		39.3875
11	61.0199		66.7572	50.4684		48.732	36.9461		38.0844	35.5347		38.8
12	62.9425		65.5945	48.848		45.6696	39.1357		38.3438	35.3149		38.9343
13	61.7172		68.5593	49.0005		47.5525	38.8779		39.1693	35.1486		39.2868
14			68.4952			45.7779			38.6978			39.1281
15			64.0701			46.0449			38.3331			38.1897
16			64.8895			45.5338			38.588			38.7878
17			66.4917			45.2408			38.652			38.4354
18			65.4037			48.5764	37.6495		38.8763	38.4262		39.0472
	62.4306	62.4306	65.0966	49.3408	49.3408	47.8273	38.1231	38.1231	38.8548	35.0861	35.0861	38.8671
H-Flux	SAMPLE 1			SAMPLE 2			SAMPLE 3
Glucose-free	Control 1	Control Avg	Experiment	Control 1	Control Avg	Experiment	Control 1	Control Avg	Experiment
(10 min)	64.6622		19.812	43.2846		15.5289	34.2773		10.7452
2	65.6509		20.7581	43.4708		15.7028	34.4193		10.5835
3	63.9343		20.0714	44.0369		15.213	33.7067		9.89838
4	63.0814		20.7657	43.927		14.74	33.2794		10.1822
5	64.9979		19.7342	44.2413		15.1291	33.9355		9.93652
6	64.7934		19.9738	44.0811		14.6576	33.4305		9.76868
7	63.9114		19.4672	43.7958		14.6606	33.5724		9.8526
8	65.2496		18.9423	43.7622		14.2181	33.2535		9.58557
9	63.7558		19.5404	44.1925		14.6515	32.9391		9.2865
10	63.8596		18.7149	44.1925		14.3799	32.7438		8.89893
11	64.4363		19.2719	44.2261		14.2014	33.1528		9.25446
12	63.1485		19.1254	44.4641		13.974	33.3145		9.31091
13	62.8433		19.1818	44.0445		13.6292	32.5272		9.41925
14	63.2843		20.0058	44.1513		13.4903	32.5333		9.53674
15	63.6581		18.2556	44.2245		13.2965	32.7774		9.01031
16	63.5025		17.0609	44.368		13.6185	32.5623		8.95081
17	62.6419		17.0395	44.3939		13.0188	32.5165		9.23004
18			16.4185			12.8738			9.07745
	63.9654	63.9654	19.1189	44.0504	44.0504	14.2769	33.2319	33.2319	9.58489
H-Flux	SAMPLE 1			SAMPLE 2			SAMPLE 3
1mM Ouabain	Control 1	Control Avg	Experiment	Control 1	Control Avg	Experiment	Control 1	Control Avg	Experiment
(10 min)	33.4839		12.6862	32.8262		9.75342	30.3192		11.2274
2	33.0093		12.2086	33.7082		10.0876	30.5099		11.0901
3	34.3262		12.2986	32.8323		9.92584	30.4443		11.0535
4	34.7397		12.471	32.4402		9.82361	30.5405		11.1053
5	33.9676		13.031	32.7881		9.61914	30.069		10.6186
6	37.5946		12.1719	32.3563		9.81598	29.6951		10.8887
7	35.7132		13.2278	32.1625		9.62219	30.3818		11.3525
8	35.4095		11.9263	32.6309		9.77936	29.8538		11.0977
9	36.3617		11.5494	31.279		9.63745	29.1992		11.1435
10	35.321		11.5356	31.9427		9.64661	30.3497		10.9695
11	35.2005		10.9497	31.8237		9.64661	29.6799		10.4263
12	35.7361		11.6394	31.9794		9.33228	28.8864		10.7513
13	35.4538		11.5021	32.4554		9.07745	29.8889		10.6079
14	36.0107		11.4853	31.5704		9.23615	29.834		10.6735
15	34.5169		10.8734	31.3766		9.375	27.6169		10.7391
16	35.2402		12.8601	31.8253		9.07593	29.8004		10.7513
17	35.051		11.6592	31.4651		8.94165	29.9744		10.408
18	36.1359			31.0165			29.0649
	35.1818	35.1818	12.0044	32.1377	32.1377	9.55272	29.7838	29.7838	10.8767
H-Flux	SAMPLE 1				SAMPLE 2				SAMPLE 3				SAMPLE 4				SAMPLE 5				SAMPLE 6
100 µM Amiloride	Control 1	Control 2	Control Avg	Experiment	Control 1	Control 2	Control Avg	Experiment	Control 1	Control 2	Control Avg	Experiment	Control 1	Control 2	Control Avg	Experiment	Control 1	Control 2	Control Avg	Experiment	Control 1	Control 2	Control Avg	Experiment
1	55.2521	46.5485		39.389	43.4082	32.0892		29.4342	30.0064	25.9521		18.2388	43.7668	49.3439		30.9784	38.7177	35.4446		19.7281	42.0105	37.6236		25.6195
2	54.9469	46.5088		39.2212	43.2419	29.422		28.5904	30.3131	25.2869		18.4692	47.2397	48.0469		32.1701	38.6642	35.7071		19.6594	40.7181	36.2564		24.7757
3	54.4754	45.9488		38.5788	45.7108	32.2678		28.6758	31.4697	25.5783		18.7943	51.091	48.4329		31.366	37.7274	35.7773		19.5724	41.6367	34.8969		25.3845
4	55.3284	45.5292		39.1769	41.4703	32.2235		28.2684	31.8344	24.8367		18.6829	47.2397	48.7778		31.1356	36.2793	34.0683		19.0887	43.7973	31.9992		24.2279
5	55.3116	45.5795		37.9639	42.0441	32.0572		28.7247	30.6442	25.7431		18.8995	46.0861	48.7732		31.1584	36.3663	33.8013		18.7805	43.2297	30.4443		23.6023
6	55.5878	45.5643		38.4567	41.9083	32.3624		28.7567	31.3858	24.7864		18.9148	45.2225	47.8714		31.7368	38.4247	33.1482		19.1879	41.6916	31.958		24.8947
7	55.8075	45.6909		37.8677	42.4026	32.5775		29.2923	30.4199	24.4644		19.7952	45.8694	47.9324		31.3812	37.6328	34.5459		19.3466	42.4179	32.9224		25.0565
8	55.0339	45.0485		38.1866	42.1265	32.5058		27.7115	30.7281	24.9466		19.1376	44.1757	47.4014		31.7108	37.9181	32.1976		18.9713	42.4545	29.9591		22.8516
9	54.248	46.1639		37.738	42.0151	32.5745		30.7373	30.0156	25.5463		17.5598	48.6343	47.2046		31.665	37.7945	34.4711		19.0643	42.4484	32.1442		24.2432
10	54.689	45.0439		37.5229	42.3752	32.4478		29.9149	31.427	24.7238		18.6264	45.4742	47.023		30.2475	39.1632	34.6558		18.9041	42.8467	31.8893		24.8077
11	53.6194	44.8059		37.709	43.2755	35.7498		27.98	29.8004	24.7467		19.3115	47.258	47.0306		30.8731	38.7177	34.7855		18.8873	43.4982	32.7103		23.2025
12	55.6519	46.6827		36.911	42.7185	33.6258		28.5858	32.196	26.1658		18.4738	46.9421	45.9915		31.1264	36.9553	33.5297		18.869	40.9134	29.4937		23.6374
13	55.8105	47.5403		36.6577	42.1249	33.8593		28.093	32.1594	25.769		17.9474	46.666	45.8633		31.1432	37.146	35.3882		19.0247	40.0238	30.4871		23.5428
14	51.4221	44.7662		37.146	43.1686	33.8882		28.2516	31.1066	26.4603		19.3756	47.4564	46.0037		31.6147	39.7751	33.5114		19.4733	42.9901	29.6844		23.6847
15	55.0888	44.3665		37.3077	42.2745	34.317		27.6733	30.6824	26.1795		19.046	45.993	45.6192		31.5414	37.8418	31.1356		20.5109	40.5579	28.3417		24.6582
16	54.6524	44.8853		37.1597	42.7811	35.1837		29.9576	31.5689	25.2213		19.9982	46.9727	46.8155		31.3614	37.7625	29.9835		19.5313	41.1499	27.6291		25.3433
17	55.7663	45.2133		37.6785	42.9276	34.8267		29.0466	30.7587	25.3952		18.0527	46.8842	45.8588		31.665	36.8088	29.1962		19.1742	38.0676	31.7261		23.9532
18	53.3981	44.7693		37.0865	41.0934	34.3613		28.2257	30.1117	25.9216		19.1925	45.4468	45.4636		33.2611	38.4232	28.3142		18.2755	40.0116	29.805		24.2432
	54.7828	45.592	50.1874	37.8754	42.6148	33.13	37.8724	28.7733	30.9238	25.4291	28.1765	18.8065	46.5788	47.1919	46.8853	31.452	37.8955	33.3145	35.605	19.225	41.6924	31.665	36.6787	24.3183
H-Flux	SAMPLE 1				SAMPLE 2				SAMPLE 3				SAMPLE 4
30 µM Amiloride	Control 1	Control 2	Control Avg	Experiment	Control 1	Control 2	Control Avg	Experiment	Control 1	Control 2	Control Avg	Experiment	Control 1	Control 2	Control Avg	Experiment
1	41.2659	31.7261		30.5237	41.4566	41.6489		37.648	36.3907	36.7386		31.8237	37.0758	36.0809		34.964
2	41.7389	32.1808		30.4337	41.626	42.2165		36.174	36.3388	38.4949		29.9057	38.2828	35.8353		34.9915
3	41.2903	31.3187		29.6356	41.7572	42.1478		36.7645	36.7554	37.9013		33.0246	36.6608	35.0235		36.2503
4	42.1097	31.0974		30.3818	42.1631	42.1555		36.2564	35.1669	37.3749		32.576	37.0987	34.8251		35.0876
5	41.3742	30.1804		30.6503	41.8915	41.9937		36.3617	36.4517	37.1475		32.2998	36.882	35.8307		34.3246
6	41.1972	31.6299		30.0873	42.0441	42.4133		36.3953	35.8215	38.1866		32.5119	37.6617	35.6049		34.845
7	41.2048	31.7856		29.6234	43.1152	42.8955		36.6745	35.3882	37.3428		32.6508	36.7569	35.4172		35.4385
8	40.4266	31.3187		30.8426	42.6743	43.1046		35.9726	35.8978	38.7177		33.078	37.5671	35.3073		34.9426
9	41.0156	31.3568		30.159	42.572	42.9031		36.5326	35.6689	38.8138		31.369	37.7853	35.2203		35.9924
10	39.2548	31.9229		29.8264	42.0776	41.9922		36.8591	36.5921	37.7075		31.2073	36.9095	35.701		35.8536
11	38.8885	31.0501		29.7318	42.7551	42.5888		36.322	36.6867	37.8464		31.015	36.0657	35.5438		35.4538
12	40.2817	31.6681		30.0537	43.1183	42.5705		35.0067	36.3953	38.7131		30.3955	36.5936	35.6171		34.6176
13	39.7064	31.4804		30.1071	40.7486	42.2668		38.3301	36.3876	39.1022		31.2073	36.9308	35.3195		35.585
14	35.2951	30.8105		30.6488	43.3884	43.7637		36.1145	36.8759	38.7314		30.6244	36.731	35.7834		35.3622
15	36.5036	31.0272		30.6564	42.6346	43.3273		35.4523	37.3398	38.382		32.4326	36.2778	35.6323		35.1944
16	36.4975	30.3589		30.896	42.6193	43.5608		35.6888	36.8835	38.2751		31.9153	36.7966	36.0565		34.3613
17	36.6928	30.7526		30.6274	44.5526	43.3746		35.6125	37.9761	37.3901		32.5928	37.9959	36.5128		35.2127
18	36.7477	30.0323		30.4535	41.5222	42.6071		35.6445	36.7294	38.7726		30.9494	37.5961	36.4471		35.5118
	39.5273	31.2054	35.3664	30.2966	42.3732	42.6406	42.5069	36.3228	36.4304	38.091	37.2607	31.7544	37.0927	35.6533	36.373	35.2216
H-Flux	SAMPLE 1			SAMPLE 2			SAMPLE 3			SAMPLE 4			SAMPLE 5			SAMPLE 6
50µM Bumetanide	Control 1	Control Avg	Experiment	Control 1	Control Avg	Experiment	Control 1	Control Avg	Experiment	Control 1	Control Avg	Experiment	Control 1	Control Avg	Experiment	Control 1	Control Avg	Experiment
1	40.2786		27.5513	50.6271		41.3635	44.899		39.3951	49.8077		34.9854	39.6698		26.6205	51.3092		35.6506
2	40.6998		28.0563	50.5707		41.1545	44.8456		38.9297	48.7091		32.6599	40.0818		25.5295	48.2986		35.7758
3	39.0518		27.742	50.2457		40.2786	46.3684		38.9893	49.4156		34.4315	33.342		23.2971	46.6537		35.965
4	39.92		28.9383	50.3311		39.6515	46.2021		38.1042	47.1939		35.524	37.2421		25.8301	49.1898		34.9136
5	39.6301		29.0329	49.7726		40.5319	42.7673		38.5986	47.9004		33.754	39.3875		22.4197	47.9599		36.9278
6	38.7863		29.2068	50.737		39.9536	46.0175		37.9654	50.0824		34.3399	39.8041		24.6719	49.8016		35.8795
7	39.5615		25.9201	50.7538		39.5935	46.7651		37.8662	48.7244		34.4406	37.4619		24.7574	48.9594		35.3149
8	42.2134		27.6978	50.4562		40.3046	46.9299		38.3102	48.9624		33.8486	37.8647		22.4365	49.4766		34.8816
9	41.4047		27.4673	50.943		39.4806	46.6217		38.6932	49.3774		34.3552	39.9719		20.7428	46.2021		35.289
10	41.2796		27.9099	51.1459		39.595	45.9534		38.6795	48.7915		33.4366	38.1256		22.9141	46.8964		35.5896
11	39.3982		27.8763	50.8667		39.0793	46.5851		37.8479	48.7808		33.6594	40.3534		25.1404	45.2881		35.2585
12	39.3951		27.3788	50.0626		39.0732	45.2133		38.3713	50.0687		34.1141	41.597		25.3998	50.3098		35.759
13	40.1016		26.3474	47.081		38.2736	43.5638		37.2742	47.4152		34.0652	38.2019		24.5255	48.9914		35.2524
14	40.7623		28.0609	50.2472		38.5559	46.9421		36.6302	48.8739		32.6492	37.1689		26.2695	47.3587		36.1481
15	42.5079		26.5305	49.1684		37.9944	45.105		35.3912	48.9014		33.5617	38.6963		25.6073	47.6791		35.3027
16	39.4028		26.2543	51.1505		38.3896	45.1248		36.47	47.9507		33.403	40.3946		24.2157	45.0348		35.1196
17	40.8813		28.3386	50.6149		37.6968	45.3247		35.4599	48.4818		32.8995	38.7482		24.9161	48.6908		35.3699
18	42.1829		26.9058	49.884		36.8301	43.956		37.0636	50.1053		33.5754	39.032		26.6876	45.488		36.2518
		40.4143	27.6231		50.2588	39.3222		45.5103	37.78		48.8635	33.8724		38.7302	24.5545		47.9771	35.5916
K-Flux	SAMPLE 1			SAMPLE 2			SAMPLE 3			SAMPLE 4			SAMPLE 5
50 µM Bumetanide	Control 1	Control Avg	Experiment	Control 1	Control Avg	Experiment	Control 1	Control Avg	Experiment	Control 1	Control Avg	Experiment	Control 1	Control Avg	Experiment
from SCH + BUM	6.07605		5.22156	4.52271		0.49896	2.95258		0.18463	8.83484		0.58441	4.12445		0.03967
2	6.48193		0.71869	3.89709		0.32349	2.94037		0.38605	8.92181		0.6897	3.65601		0.28686
3	6.19812		1.32599	4.05273		0.33875	3.19061		0.05951	9.30328		0.80414	3.76282		0.52948
4	5.79376		2.11334	4.43268		0.29297	3.23486		0.52338	8.80737		0.90179	3.81927		0.11902
5	5.83801		0.46234	4.12445		0.20905	3.44849		0.90942	8.75854		0.70953	3.75366		0.15411
6	5.97229		1.37939	4.27551		0.4776	3.63617		0.64545	8.02612		0.68665	3.69263		0.37079
7	5.58929		0.84991	4.13361		0.47302	3.53699		0.35095	8.1192		0.82092	3.21045		0.12054
8	6.83441		6.00128	4.12598		0.31281	3.41797		0.09003	8.43658		0.97504	3.64838		0.15869
9	6.42853		0.79651	3.85132		0.42877	3.76587		0.9491	8.28552		0.73547	3.59192		-0.09155
10	6.41327		0.36774	4.15039		0.60577	3.30048		0.23346	9.01947		1.3382	3.89404		0.05798
11	5.62897		3.26843	4.11835		0.13275	3.3844		0.15869	8.45642		0.68207	3.55377		0.3891
12	8.34961		3.11127	4.29993		-0.05646	3.33252		0.40588	8.76465		1.297	3.47595		0.20905
13	7.66907		0.62408	4.18396		0.54321	2.81219		0.68665	7.69196		0.90485	3.77045		0.46539
14	6.3858		1.78833	3.99628		0.3067	3.41339		0.33875	7.94067		0.74158	3.6499		0.177
15	6.92902		1.85242	4.00543		0.48828	3.71399		0.01526	8.02002		1.06812	3.21655		0.45776
16	8.45795		1.74561	3.41644		0.30518	3.01819		0.14801	7.85522		1.11389	3.66669		0.44556
17	8.25043		-0.70953	4.13666		0.22888	3.25317		-0.10529	8.32672		0.89264	3.7735		0.29755
18			2.69318			0.37842			0.15869			1.28021			0.53253
		6.6645	1.86725		4.10138	0.349342		3.31484	0.341034		8.4452	0.901456		3.66238	0.262196
K-Flux	SAMPLE 1			SAMPLE 2			SAMPLE 3			SAMPLE 4			SAMPLE 5			SAMPLE 6
200 µM Bumetanide	Control 1	Control Avg	Experiment	Control 1	Control Avg	Experiment	Control 1	Control Avg	Experiment	Control 1	Control Avg	Experiment	Control 1	Control Avg	Experiment	Control 1	Control Avg	Experiment
from BUM + SCH	4.23279		0.34637	4.11377		0.09308	3.59497		0.49744	4.13513		-1.10626	4.26788		0.26855	8.92487		0.4837
2	4.1153		-0.04578	3.84674		0.36774	3.93219		1.19781	4.60358		-0.73395	4.25415		0.19379	9.20563		0.09308
3	3.96576		-0.12665	4.10004		0.59052	3.99628		0.8255	4.21295		-0.92926	4.58832		0.18768	8.84247		0.45929
4	4.34875		0.07477	4.18091		-0.01068	4.00848		0.62714	4.2038		-0.55847	4.41589		0.78735	9.14307		-0.06104
5	4.11987		0.4776	4.40826		0.36316	4.25568		0.9201	4.48151		-0.82855	4.4281		0.43182	8.7677		0.11749
6	4.33044		0.354	4.35638		0.16327	4.40521		0.93842	4.33655		-0.48218	4.25873		0.72937	8.9035		-0.05798
7	4.30908		0.05188	4.47083		0.2243	4.23431		0.86212	3.89404		-0.84076	4.40521		0.78125	9.01642		0.14801
8	4.35028		0.39368	4.42657		0.28076	4.07867		0.8255	3.37219		-0.61645	4.75616		0.23041	8.84094		0.11444
9	4.67377		0.40894	4.56696		0.14648	4.49829		0.55695	3.93372		-0.54016	4.51355		0.29297	8.75549		0.01984
10	4.04053		-0.3891	4.22821		0.10071	4.37317		0.383	3.53546		-0.56458	4.24652		0.52185	8.79211		0.01221
11	3.77197		0.36316	4.18701		0.22736	4.59595		0.9079	3.64227		-0.25482	4.35486		0.77057	8.89893		0.41657
12	4.79584		0.93231	4.44794		0.01221	5.07355		1.11694	3.30963		-0.80414	4.25568		0.58136	8.65936		0.33417
13	3.72162		1.08337	4.25415		0.19989	4.36249		-1.13831	3.33252		-1.07574	4.37164		0.59509	8.56628		-0.26245
14	4.49677		-0.06866	4.75464		0.29907	4.60205		0.27161	2.76184		-0.57678	4.21295		0.46081	8.72345		-0.34943
15	4.51202		0.59509	4.58221		0.2182	4.26025		0.72632	2.72522		-0.11139	4.28162		0.88501	8.97217		0.39978
16	4.19159		0.1831	4.15649		0.19226	4.42505		0.71106	3.19519		-0.57068	4.47235		0.44861	8.73718		0.2243
17	4.08173		0.40894	4.40216		0.5127	4.3869		0.22125	3.40271		-0.58594	4.11835		0.24414	8.9447		0.3067
18	5.03693		0.25024	4.55627		0.22278	4.25568		0.49896	3.42102		-0.45776	4.40521		0.92316	8.7677		-0.09766
		4.28306	0.29407		4.33553	0.233545		4.29662	0.608317		3.69441	-0.646548		4.36707	0.518544		8.859	0.127834
K-Flux	SAMPLE 1			SAMPLE 2			SAMPLE 3			SAMPLE 4			SAMPLE 5			SAMPLE 6
200 uM Bumetanide + 10-8 SCH28080	Bumeta	Control Avg	SCH	Bumeta	Control Avg	SCH	Bumeta	Control Avg	SCH	Bumeta	Control Avg	SCH	Bumeta	Control Avg	SCH	Bumeta	Control Avg	SCH
from BUM + SCH	0.34637		0.383	0.09308		0.16785	0.49744		0.05035	-1.10626		0.51117	0.26855		0.86365	0.4837		0.18921
2	-0.04578		0.38147	0.36774		0.40588	1.19781		0.63324	-0.73395		0.15259	0.19379		0.50049	0.09308		0.05188
3	-0.12665		0.33264	0.59052		0.50964	0.8255		0.37842	-0.92926		0.09613	0.18768		0.61951	0.45929		0.31891
4	0.07477		-0.11444	-0.01068		0.18158	0.62714		0.11444	-0.55847		0.10529	0.78735		0.9079	-0.06104		0.06256
5	0.4776		0.26855	0.36316		0.5661	0.9201		0.24109	-0.82855		-0.12665	0.43182		0.37689	0.11749		0.22125
6	0.354		1.02081	0.16327		0.13428	0.93842		0.42572	-0.48218		-0.20294	0.72937		0.77515	-0.05798		0.0885
7	0.05188		0.17395	0.2243		0.08698	0.86212		0.17548	-0.84076		0.01221	0.78125		0.92163	0.14801		0.177
8	0.39368		0.24414	0.28076		0.12207	0.8255		0.90332	-0.61645		0.5249	0.23041		0.85449	0.11444		0.20905
9	0.40894		0.42267	0.14648		0.01221	0.55695		0.5661	-0.54016		-0.78583	0.29297		0.50354	0.01984		0.26245
10	-0.3891		0.69733	0.10071		0.34485	0.383		0.29755	-0.56458		-0.37079	0.52185		0.6958	0.01221		-0.08392
11	0.36316		0.43335	0.22736		0.29755	0.9079		0.68054	-0.25482		-0.46692	0.77057		0.42877	0.41657		0.27466
12	0.93231		0.44403	0.01221		0.20599	1.11694		0.44708	-0.80414		-0.99182	0.58136		0.92316	0.33417		0.1648
13	1.08337		0.58289	0.19989		0.23499	-1.13831		0.03815	-1.07574		-0.81787	0.59509		0.63171	-0.26245		0.33264
14	-0.06866		0.3006	0.29907		0.06866	0.27161		0.43182	-0.57678		-0.20294	0.46081		1.09863	-0.34943		0.15717
15	0.59509		0.64087	0.2182		0.01373	0.72632		0.30975	-0.11139		-0.64697	0.88501		0.64545	0.39978		0.92926
16	0.1831		0.92163	0.19226		0.14343	0.71106		0.49591	-0.57068		-0.23346	0.44861		0.9491	0.2243		-0.20447
17	0.40894		0.26245	0.5127		0.70648	0.22125		0.24872	-0.58594		-0.28229	0.24414		0.68665	0.3067		-0.31433
18	0.25024		0.22888	0.22278		0.36163	0.49896		0.68054	-0.45776		-0.16022	0.92316		0.60883	-0.09766		0.3952
		0.29407	0.423601		0.233545	0.25355		0.608317	0.395457		-0.646548	-0.215912		0.518544	0.721742		0.127834	0.179546
K-flux	SAMPLE 1				SAMPLE 2				SAMPLE 3				SAMPLE 4				SAMPLE 5				SAMPLE 6				SAMPLE 7
10-8M SCH28080	Control 1	Control 2	Control Avg	Experiment	Control 1	Control 2	Control Avg	Experiment	Control 1	Control 2	Control Avg	Experiment	Control 1	Control 2	Control Avg	Experiment	Control 1	Control 2	Control Avg	Experiment	Control 1	Control 2	Control Avg	Experiment	Control 1	Control 2	Control Avg	Experiment
from SCH + BUM	7.36542	6.07605		6.42395	5.10406	4.52271		4.37469	4.50897	2.95258		3.92151	4.97284	3.99475		4.26483	4.5639	3.27301		3.25012	11.4288	8.83484		8.72345	4.57916	4.12445		3.93982
2	7.13959	6.48193		6.03333	5.31921	3.89709		4.39453	4.14581	2.94037		3.49731	5.09796	4.15344		4.35181	3.85742	3.25928		3.01666	11.1221	8.92181		9.90906	4.69818	3.65601		3.862
3	6.78864	6.19812		6.39191	5.64117	4.05273		4.45099	4.31976	3.19061		3.84369	4.81873	4.12292		3.77197	4.11224	2.78778		3.07465	11.6028	9.30328		8.94928	4.34723	3.76282		4.00848
4	7.03583	5.79376		6.43311	5.53284	4.43268		4.50592	3.86505	3.23486		3.85437	4.88739	3.84521		4.22516	4.22974	3.11737		3.24554	10.6949	8.80737		8.98743	4.71497	3.81927		4.00085
5	6.88629	5.83801		6.42548	5.58319	4.12445		4.39758	4.18396	3.44849		3.41034	4.83246	4.16107		4.8111	3.54156	3.18451		3.508	11.1725	8.75854		8.56781	4.60052	3.75366		3.86963
6	6.90613	5.97229		6.43921	5.33905	4.27551		4.3869	4.54407	3.63617		3.71552	5.02625	4.03595		4.44336	3.46985	3.10516		3.2486	11.0764	8.02612		9.66034	4.60663	3.69263		3.86658
7	6.94885	5.58929		6.14166	5.43365	4.13361		4.33807	3.98102	3.53699		4.02527	4.9057	3.77197		4.56696	3.80402	3.52936		4.0802	10.6857	8.1192		9.24072	4.48303	3.21045		4.06494
8	7.22046	6.83441		6.34613	5.7312	4.12598		3.83759	4.63715	3.41797		3.87115	5.14221	3.76892		4.7699	4.06952	2.84882		3.84369	10.08	8.43658		8.45947	4.22668	3.64838		4.06952
9	6.78253	6.42853		6.65283	5.66406	3.85132		3.85742	4.57458	3.76587		3.45001	4.75769	3.87878		4.34723	3.49731	3.10669		3.93524	10.7529	8.28552		8.70209	4.42963	3.59192		4.02222
10	6.81	6.41327		6.5506	5.47333	4.15039		3.91541	4.10309	3.30048		3.52783	5.21851	3.78876		4.12598	3.77502	3.20282		3.84369	11.3342	9.01947		8.1955	4.60663	3.89404		3.8559
11	7.03125	5.62897		6.18744	5.53436	4.11835		3.86505	4.07562	3.3844		3.3432	4.87671	3.93677		4.59137	3.57819	2.93579		3.25928	10.8231	8.45642		9.20258	4.48151	3.55377		3.79181
12	7.03125	8.34961		6.28357	5.64117	4.29993		3.70636	4.49524	3.33252		3.75824	5.10101	3.61328		4.18549	3.49274	2.88544		3.90472	10.4065	8.76465		8.53577	4.65393	3.47595		3.89862
13	6.90918	7.66907		6.33698	5.75867	4.18396		3.36456	4.70276	2.81219		3.31116	5.11475	3.8269		4.12598	3.56293	2.72675		3.82538	10.1807	7.69196		9.18579	4.80499	3.77045		4.10156
14	7.09076	6.3858		6.37207	5.81818	3.99628		3.93982	4.14276	3.41339		3.2547	4.87366	3.7796		4.26941	3.76892	3.10364		3.49884	10.1517	7.94067		8.9325	4.63257	3.6499		3.50952
15	6.84814	6.92902		6.75812	-5.66101	4.00543		4.01459	4.66766	3.71399		3.66516	5.20172	3.78876		4.19769	4.32892	2.83966		3.03345	10.4187	8.02002		9.00574	4.78973	3.21655		3.75671
16	7.27692	8.45795		6.26678	2.54517	3.41644		4.13971	4.41589	3.01819		3.45459	4.91791	4.11224		4.46167	4.10004	3.02277		3.81165	10.7269	7.85522		8.29315	4.75922	3.66669		3.71399
17	7.33032	8.25043		6.54602	4.61731	4.13666		4.10309	3.80707	3.25317		3.41187	5.09033	3.90472		4.62646	4.51965	3.10974		3.91541	10.1669	8.32672		8.67004	4.99573	3.7735		3.89404
18	7.27081				4.78516				4.68597				4.83551				3.93219				10.4248				4.88434
	7.03735	6.6645	6.85625	6.3876	4.65893	4.10138	4.38812	4.09366	4.32536	3.31484	3.83453	3.60682	4.98174	3.91083	4.46158	4.36096	3.90023	3.06109	3.49265	3.54677	10.7361	8.4452	9.62337	8.89534	4.62748	3.66238	4.15872	3.89566
K-Flux	SAMPLE 1				SAMPLE 2				SAMPLE 3				SAMPLE 4				SAMPLE 5				SAMPLE 6
10 µM Bumetanide	Control 1	Control 2	Control Avg	Experiment	Control 1	Control 2	Control Avg	Experiment	Control 1	Control 2	Control Avg	Experiment	Control 1	Control 2	Control Avg	Experiment	Control 1	Control 2	Control Avg	Experiment	Control 1	Control 2	Control Avg	Experiment
1	7.8537	4.87213		2.52228	9.45282	5.16357		3.18298	3.74908	2.60315		1.60217	5.3894	2.53296		1.58691	8.10394	9.42688		2.771	6.01349	4.02679		2.61536
2	7.46918	5.37567		2.57568	9.75494	5.49011		3.11432	3.81775	2.48718		1.64032	5.3833	2.67029		1.0498	8.32977	9.77325		3.05786	5.95551	3.85437		2.43835
3	8.19702	5.02777		2.22473	9.54742	5.70679		3.38745	4.13513	2.52686		1.74255	5.96466	2.66724		2.02637	8.00934	9.77478		3.11737	4.88129	4.17023		2.46887
4	8.10089	5.33295		2.67792	9.58405	5.41534		3.01056	4.10461	2.80151		1.63879	5.51758	2.52533		2.3056	7.6004	13.6612		3.38745	5.44434	4.27551		1.70288
5	7.89642	5.16968		2.9129	9.77783	5.38177		3.32336	3.7735	2.63214		1.67389	5.27191	2.52533		3.19977	7.41425	10.0418		3.1662	5.85175	3.67889		1.72577
6	8.4137	5.01099		2.52228	9.67102	5.78918		3.06854	3.91083	2.80151		1.68152	6.30646	2.43683		0.64697	7.78198	9.53522		2.78168	5.32074	3.91235		2.38953
7	8.4259	5.17883		1.92413	9.52301	5.69		2.82593	3.8559	2.93427		1.50757	6.604	2.388		1.51367	7.89795	9.76562		3.01971	5.31616	3.89557		2.50397
8	7.40814	5.56183		2.42767	9.32312	5.45959		3.1662	3.77197	2.78473		1.7334	6.27594	2.24609		2.94952	-9.56726	10.0983		3.17993	5.02472	3.88794		2.27966
9	7.92084	4.95148		2.54364	9.30023	5.90363		2.99683	3.37067	2.88239		1.55792	6.68488	2.0874		1.91498	7.43256	9.62982		3.27454	4.5929	3.61786		2.09045
10	8.09174	5.18036		2.54364	8.88519	5.2124		3.0014	3.54767	3.15857		1.45416	7.12128	2.68402		1.83105	7.05719	9.99603		3.10974	5.73578	3.80249		1.77002
11	7.67365	5.19562		2.51007	9.56573	5.47638		2.77252	4.09088	2.89001		1.23901	6.7627	2.76184		1.71814	7.16095	9.84344		2.98157	6.10352	4.07562		1.99432
12	7.57141	5.51147		2.58179	9.38263	5.58777		2.97241	3.58429	3.1189		1.57471	7.01447	2.59705		1.47095	7.15179	9.66644		3.29285	4.94995	3.89709		2.1759
13	7.87048	5.75714		2.46429	9.61761	5.45654		2.6947	4.12292	2.83661		1.38855	6.65894	2.40784		0.81177	7.26471	10.2371		3.10059	5.16052	3.84674		1.96991
14	7.99103	5.32074		2.54211	9.46045	5.75409		3.14484	4.13818	2.62146		1.36414	6.9397	2.56958		1.95618	6.71539	10.2112		3.28674	6.18134	4.14124		2.3056
15	7.5882	5.52063		2.28119	9.23004	5.7724		3.14941	4.14886	2.99225		1.84021	6.74438	1.97296		1.40228	7.28912	10.173		3.34015	5.69763	4.41589		2.54211
16	7.76825	5.26886		2.50549	9.52606	5.13916		2.82288	3.75366	2.70691		1.19934	7.04956	1.90887		1.60065	6.96869	10.1456		2.89612	4.6875	4.3869		2.10419
17	7.86743	5.26886		2.3819	9.47113	5.82733		2.70996	3.7674	2.83661		1.25732	6.80847	1.81274		1.49536	7.37762	9.8587		2.76642	5.4306	4.17786		2.13928
18	8.07343	5.53436			9.17816	5.66711			4.13208	2.76794			6.87256	2.86865			7.01904				6.08368	4.24042
	7.89897	5.27997	6.58947	2.47892	9.45841	5.54962	7.50402	3.02025	3.87641	2.79906	3.33773	1.53503	6.40946	2.42572	4.41759	1.73412	6.50041	10.1081	8.25274	3.09	5.46841	4.01688	4.74264	2.18919
K-Flux	SAMPLE 1				SAMPLE 2				SAMPLE 3				SAMPLE 4				SAMPLE 5				SAMPLE 6
1 µM Bumetanide	Control 1	Control 2	Control Avg	Experiment	Control 1	Control 2	Control Avg	Experiment	Control 1	Control 2	Control Avg	Experiment	Control 1	Control 2	Control Avg	Experiment	Control 1	Control 2	Control Avg	Experiment	Control 1	Control 2	Control Avg	Experiment
1	16.1377	10.4401		12.6144	4.26178	3.53699		3.81622	7.76215	5.42908		6.42395	9.729	7.12128		8.00476	5.83191	5.28564		5.44739	4.20532	4.0802		3.9032
2	15.6647	10.257		12.2513	4.75159	3.26691		3.86505	8.42285	5.78766		6.52771	8.90961	7.3761		8.13904	5.83191	4.953		5.62744	4.19159	3.57971		4.28619
3	15.3397	10.1547		12.4069	4.40674	3.55072		4.18701	7.71179	5.55878		6.22406	9.55048	7.20367		6.16455	5.79987	5.07965		5.44434	4.41895	3.75671		4.09698
4	15.712	10.4385		12.384	4.79584	3.45917		4.04663	7.85828	5.34821		6.35376	9.53217	6.82526		8.02307	5.96008	5.34058		5.36804	4.5517	3.47137		4.10156
5	15.7089	10.7391		12.6419	4.56696	3.51563		3.7735	7.97119	5.41687		6.04706	9.55505	7.17316		8.17871	6.23932	5.27191		5.68848	4.3335	3.7796		4.24042
6	15.6357	10.5499		12.294	4.66614	3.30658		3.99628	8.03375	5.19257		6.08826	9.31549	7.14874		7.68738	6.45905	6.26373		6.26526	5.08881	4.13361		3.44391
7	15.3091	10.8047		12.0667	4.4693	3.19519		3.94897	8.1192	5.59998		6.28204	9.42841	7.4646		8.48694	6.47888	5.07507		5.84717	4.52881	3.90015		3.52325
8	15.3336	10.7681		12.2238	4.79889	2.88391		3.8208	7.91016	5.33905		5.96466	9.42688	7.64465		7.91321	6.16913	5.0293		5.95245	4.64478	3.43475		4.04205
9	15.4556	10.8459		11.7355	4.67224	3.21045		3.52631	7.66754	5.21393		6.17218	8.7677	7.19299		7.85522	6.3385	5.01709		5.30853	4.52728	3.7735		4.13513
10	15.4083	10.6339		11.467	5.03082	2.78015		3.83301	7.547	5.27039		6.15387	9.2926	7.44781		8.06122	5.88074	4.87213		5.79681	4.17786	3.61176		4.01764
11	15.5991	10.3989		11.6852	4.80804	2.76794		3.73993	7.78503	5.3009		6.26984	9.49554	7.72095		8.28094	5.92651	4.81873		6.08978	4.55933	3.71094		4.20685
12	15.4892	10.5392		11.6348	5.05066	3.01514		3.50037	7.33337	5.4306		6.27899	9.50012	7.04041		8.03528	6.03027	5.49011		5.02319	4.2572	3.84216		3.90167
13	15.3839	10.2936		12.001	4.99268	2.94647		3.57056	7.31964	5.50079		5.89752	8.97522	7.78351		8.4549	6.27594	4.97589		5.57251	4.55627	3.79639		4.26636
14	15.2283	10.762		12.3032	5.01709	3.0304		3.80859	7.82318	5.67322		6.25763	9.13696	6.97327		7.88269	5.98602	4.80347		5.21088	5.05371	3.85284		4.18549
15	15.062	10.5988		12.0026	4.58679	3.21655		3.39813	7.64008	5.48553		5.88379	9.42688	7.15332		8.40149	5.9906	5.12848		5.84106	4.17938	3.61023		3.99017
16	15.4007	10.3333		11.6058	4.58984	3.15247		3.27911	7.9895	5.4718		5.85327	9.38416	8.34045		7.68433	6.64978	5.26428		5.40314	4.20837	3.7735		3.95355
17	15.596	10.5896		11.6653	4.34113	3.07007		3.45917	7.9483	5.67017		5.68848	9.37042	7.8949		8.21075	6.48346	5.01709		5.44891	4.56085	3.8681		3.70483
18	14.8376	10.5057				2.93579			8.3374	5.29938			9.1156	7.31354			6.40411	5.04456			4.28772	4.36707
	15.4612	10.5363	12.9988	12.0578	4.6945	3.15781	3.9042	3.73939	7.84336	5.44383	6.64359	6.13924	9.32846	7.37881	8.35364	7.9685	6.152	5.15171	5.65186	5.60796	4.46286	3.79681	4.12983	3.99996
H-Flux	SAMPLE 1			SAMPLE 2			SAMPLE 3			SAMPLE 4			SAMPLE 5			SAMPLE 6
1mM DIDS	Control 1	Control Avg	Experiment	Control 1	Control Avg	Experiment	Control 1	Control Avg	Experiment	Control 1	Control Avg	Experiment	Control 1	Control Avg	Experiment	Control 1	Control Avg	Experiment
1	28.2211		22.1039	29.8553		20.5612	27.4612		19.6899	29.8721		26.1246	33.1909		24.585	36.8515		33.0536
2	28.1464		22.6425	29.3182		23.2697	28.7216		19.9066	31.9992		25.3677	35.9467		24.5605	36.3754		33.1421
3	27.9831		21.9772	27.2232		23.5809	28.5782		19.7449	31.279		25.4166	33.8593		24.3622	35.5347		33.2001
4	26.9623		21.9208	31.2622		22.9507	27.3911		19.4122	30.5542		25.2487	36.348		24.4141	40.1123		32.6035
5	27.1851		21.9101	31.105		22.5372	27.7817		19.2795	31.279		25.2045	39.1037		23.8815	38.3911		32.6279
6	27.8824		22.1161	30.8807		22.551	27.594		19.9951	29.7791		24.5117	37.5854		24.4888	35.9299		32.2464
7	27.446		22.1268	32.7377		22.4472	27.5436		20.2286	33.0612		24.6506	38.4506		24.1882	37.8738		32.0892
8	28.1326		21.8735	31.926		21.8964	27.0355		19.9661	30.1163		25.6165	38.2004		25.0458	36.9263		32.0297
9	27.6077		22.2702	30.9464		23.1598	28.0762		19.7952	30.7922		25.1358	37.3199		24.0219	37.3886		31.813
10	27.4277		22.1375	31.2683		22.3816	27.3163		19.8212	29.6722		24.8779	37.9166		24.6628	37.2665		31.7886
11	26.6144		21.6125	30.6152		22.2076	26.8951		19.2154	30.9555		24.6811	38.118		23.7762	34.7855		32.1533
12	26.6785		21.6476	30.5771		22.4228	27.0309		19.8074	32.2144		24.3073	38.858		23.8754	37.0499		31.4896
13	27.1957		22.3587	29.0131		23.2651	27.4918		20.7657	30.4947		25.3723	38.089		23.7854	36.4761		31.6238
14	26.4648		21.5515	31.0135		22.8516	25.3174		20.137	31.2439		25.0595	37.8571		24.4858	36.4624		31.5109
15	26.7548		22.3206	31.3995		22.1024	25.3952		19.3298	31.9901		24.2996	37.3444		23.3276	38.3942		30.8365
16	26.0498		21.3425	30.2841		23.1628	25.1785		20.0439	29.7958		24.4934	37.7396		24.3271	38.9313		31.0013
17	26.5396		21.5347	30.9418		22.3419	25.2441		20.105	30.1834		24.7421	37.8632		23.6847	38.2141		30.5817
18	26.3321			30.4871			24.9146			30.7205			35.7986			36.2991
	27.2013	27.2013	21.9675	30.603	30.603	22.57	26.9426	26.9426	19.8379	30.889	30.889	25.0065	37.1994	37.1994	24.2043	37.1813	37.1813	31.9877
H-Flux	SAMPLE 1				SAMPLE 2				SAMPLE 3				SAMPLE 4				SAMPLE 5				SAMPLE 6
10-6M SCH28080	Control 1	Control 2	Control Avg	Experiment	Control 1	Control 2	Control Avg	Experiment	Control 1	Control 2	Control Avg	Experiment	Control 1	Control 2	Control Avg	Experiment	Control 1	Control 2	Control Avg	Experiment	Control 1	Control 2	Control Avg	Experiment
1	25.4654	23.4634		28.8376	24.5865	22.1573		24.7894	26.8784	24.0204		30.1727	28.4363	26.9897		33.3572	31.694	34.3643		36.171	31.9122	28.0548		31.3705
2	24.678	23.4222		29.509	24.2279	22.493		24.3195	28.4195	23.6389		30.6046	29.3167	26.413		32.8903	33.1772	35.4095		36.3983	27.4857	29.4968		29.3243
3	23.5001	24.1821		29.364	24.0829	22.5983		25.7355	28.0121	24.2996		29.8859	27.832	24.7849		34.6161	32.0267	31.2027		34.8892	28.3508	33.2428		32.2784
4	25.174	23.5092		28.6606	24.3088	22.3282		24.4995	28.3142	23.7411		29.9637	28.804	27.0905		34.1232	32.1945	37.9456		35.6171	26.8997	29.5502		30.217
5	25.1984	23.1293		28.5126	24.0463	21.9543		24.4171	28.1738	23.6282		29.9316	28.7491	26.1322		33.522	31.8314	31.5796		35.7941	27.3285	28.1723		29.9393
6	24.7681	23.732		28.6606	24.0509	22.6532		25.1556	28.7064	23.4787		29.8111	27.597	26.4496		33.8226	32.4966	30.452		34.1843	28.5385	27.4612		28.8849
7	26.1597	23.5703		29.4006	23.9456	22.2977		25.058	28.2364	23.7427		30.5328	28.1082	26.7868		34.1782	33.7326	51.0345		34.0225	28.6026	27.8458		29.2496
8	25.0473	23.764		28.7949	25.2014	21.8231		25.0336	28.5507	23.4512		28.4332	27.3529	26.9272		33.9798	30.4749	34.4482		36.2213	27.7313	27.478		29.8859
9	24.6735	23.3032		28.8879	24.4598	21.7743		24.6628	28.0472	23.3261		29.2725	27.2293	26.8005		32.5699	32.2647	35.817		32.1747	23.8113	27.1454		29.744
10	24.8001	23.2086		29.1107	24.3011	21.7194		24.9542	28.4851	22.8378		29.3488	28.7399	26.9135		32.1228	32.2266	34.5306		39.3631	26.7441	27.5925		29.509
11	22.3953	23.5199		28.5095	25.0687	21.4127		25.145	26.6937	23.2056		28.923	27.8183	26.6235		29.7791	32.8018	33.9615		36.9614	30.4001	27.0935		28.6072
12	23.8815	23.4909		28.064	25.267	20.5368		24.4827	27.7206	23.3917		29.1122	29.4296	26.6495		32.9529	32.7194	34.9213		37.1735	28.6865	27.7496		30.4886
13	26.3977	23.288		28.6942	23.8708	21.5347		25.2426	27.8168	22.9858		28.7048	28.8345	26.8875		31.8527	32.4829	33.7418		35.6613	28.1265	27.6123		29.2877
14	25.3723	23.2468		28.2867	24.086	21.2967		24.9969	27.7115	22.7997		29.129	29.0604	27.4673		32.515	33.1146	35.437		38.4232	27.7954	27.2736		29.4632
15	23.1796	22.0703		28.9139	23.7457	21.225		24.9466	27.4048	23.1491		29.2953	30.1727	27.1347		32.6324	32.1671	35.5316		36.9186	28.8147	27.2858		30.0323
16	25.3006	25.0549		27.9678	22.2153	21.3028		25.2365	27.3514	23.0469		28.4912	29.7607	26.6602		32.0801	33.5693	34.1202		37.4695	27.7176	26.6968		30.4031
17	24.6857	23.1384		28.3539	22.7753	20.9213		25.3418	27.3468	22.5952		27.9816	30.0476	25.7599		34.5322	33.2535	34.2667		36.3983	28.7094	26.5686		29.5883
18	24.7711	22.3938		28.0411	23.8846	21.2479		25.7324	27.6291	22.6959		27.6123	28.7277	25.8438		33.6823	31.4377	34.1797		39.1098	28.5126	26.5411		30.6549
	24.7471	23.416	24.0815	28.6983	24.118	21.7376	22.9278	24.9861	27.861	23.3353	25.5981	29.2892	28.6676	26.573	27.6203	33.0672	32.4259	35.1635	33.7947	36.2751	28.1204	27.9367	28.0286	29.9405
H-Flux	SAMPLE 1				SAMPLE 2				SAMPLE 3				SAMPLE 4				SAMPLE 5				SAMPLE 6
10-7M SCH28080	Control 1	Control 2	Control Avg	Experiment	Control 1	Control 2	Control Avg	Experiment	Control 1	Control 2	Control Avg	Experiment	Control 1	Control 2	Control Avg	Experiment	Control 1	Control 2	Control Avg	Experiment	Control 1	Control 2	Control Avg	Experiment
1	27.5787	24.1531		31.7123	24.2508	23.2483		25.3326	20.5475	20.0256		24.3698	34.0897	29.6021		39.5142	37.2421	42.9535		44.165	37.9715	36.1145		37.5641
2	26.9272	24.5789		30.8762	24.7665	23.7991		27.2263	21.1899	19.6686		23.938	33.3084	29.66		39.6378	38.2675	41.7999		45.7993	39.4928	36.5356		39.711
3	27.6947	24.1684		30.3589	24.7375	23.6435		27.5833	20.7474	19.9234		25.1068	33.9767	29.5547		39.978	36.1191	41.1789		44.6136	39.8178	36.7172		37.9959
4	27.2949	24.1089		31.1401	24.2569	23.3871		27.3544	20.015	19.606		23.0072	31.5247	28.9307		40.0681	36.3388	41.7923		43.486	40.033	39.4638		39.238
5	26.8738	24.0952		30.9708	23.941	22.7661		26.8387	20.314	19.8456		22.7722	33.7326	28.9551		39.3936	39.801	40.9821		44.1803	39.4363	37.1857		39.5157
6	27.3758	24.4629		30.4825	24.9817	22.8317		26.6449	18.6859	19.5419		22.8806	33.3984	28.978		38.9023	38.5376	41.774		41.89	37.1338	36.3892		37.0438
7	26.9806	24.0021		30.4672	23.4894	21.5561		27.9251	19.7403	19.516		23.407	32.8629	28.7155		38.9328	38.8733	44.3634		40.451	38.8428	36.6089		39.2349
8	26.4938	24.1653		30.246	24.3698	21.9788		27.0691	20.8908	19.8975		23.5519	34.0958	29.0207		39.7797	39.9612	42.6285		43.367	39.1541	36.8423		36.528
9	25.7309	24.054		29.5425	24.4247	22.2183		26.7365	19.3527	18.7241		23.6801	33.6319	29.4891		39.0015	38.3179	41.217		42.8665	38.8382	38.3118		39.5844
10	25.9094	24.1684		30.1056	22.9065	21.8292		26.2024	19.1162	18.9362		24.7879	32.637	29.4739		38.9084	40.2161	41.3864		46.5881	38.4109	36.3205		38.1577
11	26.4572	24.1684		29.3472	24.5148	21.2311		26.4023	20.3781	19.5831		25.4868	30.8517	29.2267		39.5691	38.9832	40.7654		45.5612	37.4863	36.9827		37.8296
12	26.6693	24.5285		29.9789	24.1425	20.8313		26.442	19.342	19.455		27.655	33.9325	29.6432		40.2756	39.2258	40.9164		46.4844	39.74	36.145		36.6959
13	26.5411	23.8312		29.6112	24.4873	22.5922		26.0941	19.5801	18.959		23.8235	33.5739	28.7979		38.7436	37.9471	39.5966		47.5327	40.4648	38.3682		36.9629
14	26.7883	24.2767		29.8126	24.5529	21.7484		27.1133	21.1212	19.0826		24.6765	33.4686	27.2079		38.9221	41.4902	39.4516		47.4533	39.4012	37.03		36.7203
15	26.2054	24.53		29.5807	24.3973	21.4157		26.2589	19.8105	18.811		25.6332	32.962	29.2191		37.9532	38.4384	40.1093		47.3831	39.3539	37.001		37.1155
16	27.24	24.0601		29.4754	24.4431	23.0316		26.3199	19.6625	18.9667		25.267	33.3801	28.862		37.9898	38.1592	37.3474		47.0627	40.4648	37.7197		37.2269
17	26.6495	24.6368		29.4662	24.7864	22.8958		26.7593	20.3049	18.6081		24.2447	32.1899	28.3142		36.3312	40.2802	44.4183		48.0072	39.3143	37.114		37.7823
18	25.8026	24.7269		29.4632	24.53	22.0734		26.0223	20.2362	19.3726		24.5544	32.7576	28.5477		38.7482	41.4108	39.4241		47.7524	40.1672	37.059		36.9949
	26.7341	24.262	25.498	30.1465	24.3322	22.3932	23.3627	26.6847	20.0575	19.3624	19.71	24.3801	33.1319	29.011	31.0715	39.0361	38.8672	41.2281	40.0476	45.258	39.1958	37.1061	38.1509	37.8834
H-Flux	SAMPLE 1				SAMPLE 2				SAMPLE 3				SAMPLE 4				SAMPLE 5				SAMPLE 6				SAMPLE 7
10-8M SCH28080	Control 1	Control 2	Control Avg	Experiment	Control 1	Control 2	Control Avg	Experiment	Control 1	Control 2	Control Avg	Experiment	Control 1	Control 2	Control Avg	Experiment	Control 1	Control 2	Control Avg	Experiment	Control 1	Control 2	Control Avg	Experiment	Control 1	Control 2	Control Avg	Experiment
1	40.1413	26.5152		45.0943	28.6697	23.5489		28.9459	24.7986	21.7285		30.4687	44.2337	39.4913		40.9973	30.5176	28.7491		30.2612	25.2518	23.5138		29.0863	19.8547	19.4992		21.524
2	39.357	26.2268		44.0842	27.5467	23.2834		29.1275	25.6531	22.2717		29.6463	43.5196	39.7827		40.799	29.6982	27.8763		30.4626	24.9603	22.8653		27.1286	20.2118	19.1406		21.8185
3	38.1226	44.31		44.8059	26.7944	24.1714		27.652	26.1856	22.3557		29.6539	44.0506	38.8184		40.5319	30.0232	28.6255		31.665	25.2502	22.9416		27.5497	19.9982	19.342		22.7097
4	39.6606	26.5198		46.077	26.6693	22.0673		28.2043	25.5981	21.6553		29.9942	41.5756	38.9572		40.6494	29.483	27.6016		31.4545	24.0692	23.4055		27.8442	19.6503	19.1971		22.6974
5	38.62	26.2527		45.5048	27.9419	24.5148		24.2142	25.4654	22.261		30.1926	44.2307	39.1678		40.7532	28.9246	28.1006		32.0312	24.6277	23.2025		27.3956	19.8303	19.1711		21.9879
6	38.2278	28.9108		44.8914	27.3682	22.8073		29.9362	25.3372	21.8781		30.3375	42.5903	39.1296		40.6601	29.007	28.92		31.8115	24.5987	23.9792		27.4231	20.192	18.6508		23.2925
7	40.6555	25.592		45.5383	27.9526	24.9939		29.2053	25.2274	21.6324		29.7882	44.0598	38.6856		40.5884	29.306	28.4607		31.6895	26.3916	23.6649		27.623	19.7342	19.2474		22.4747
8	38.0692	25.9079		45.2881	27.0203	22.4152		27.887	24.8337	21.2952		29.7089	42.337	38.623		41.0126	28.5706	28.5141		31.2424	25.7324	23.6725		27.2995	20.7855	19.458		22.4503
9	38.5986	26.2878		46.4569	26.9333	21.8018		27.0645	25.1556	21.2936		29.8889	43.4906	38.5284		39.502	28.3676	28.5919		30.78	24.8474	23.494		27.446	19.7525	19.2963		21.0983
10	39.2212	26.3153		45.8221	26.9928	22.2305		26.7471	25.7431	22.6257		29.9591	42.1143	38.8962		41.0233	27.9358	28.7994		31.1111	26.0727	23.1216		27.2095	19.7159	19.2368		23.1094
11	38.4201	26.3901		46.7758	22.0642	22.8165		28.3112	25.795	22.0703		29.7272	42.6392	38.2324		40.9348	28.4714	28.8345		31.2698	25.8499	23.4375		27.478	20.4391	19.1803		22.644
12	36.8896	25.2106		44.9631	28.6407	21.6782		27.121	25.4166	22.2229		29.8828	42.5186	39.4287		41.0126	29.3579	28.7704		31.2241	25.0046	23.111		27.7664	20.2423	19.0842		21.9971
13	38.2614	25.676		46.5744	27.6672	23.439		27.3346	24.9649	21.7361		29.0527	42.9016	37.2147		40.8325	29.1061	28.3218		30.9799	24.4736	23.3459		27.0554	19.7662	20.9106		22.5479
14	36.499	24.971		45.9717	27.8259	23.0957		28.7811	26.4404	22.1725		29.1473	41.5634	39.0213		40.4129	28.5309	27.182		31.1737	24.1531	23.4238		26.4679	19.4885	21.1136		22.6212
15	37.9959	24.5865		46.0037	26.6953	22.3389		28.2761	25.4059	21.6064		29.0375	41.5451	38.382		40.7669	29.3304	28.9322		31.4896	26.4771	23.4756		28.8971	19.6487	19.7189		22.3633
16	37.7609	24.408		45.0363	28.1097	23.6069		26.6632	25.3143	22.5723		28.891	38.4171	39.0335		41.5375	28.7643	28.4775		30.9204	25.8667	23.027		28.0838	20.1111	19.5145		24.1852
17	37.9105	24.6307		46.3821	26.0284	21.6965		27.8931	25.3052	21.6095		28.9993	42.3569	38.5437		40.7288	29.0054	28.3875		31.041	25.8484	23.6008		27.4139	20.2255	19.4183		22.8561
18	38.3011	25.3677			26.4786	25.3342			25.7523	21.3593			40.387	40.4221			29.0421	28.4897			25.5173	24.5819			19.6259	20.2316
	38.484	26.8933	32.6886	45.6041	27.0777	23.1022	25.09	27.845	25.4662	21.9081	23.6872	29.6692	42.474	38.9088	40.6914	40.7496	29.0801	28.4242	28.7521	31.2122	25.2774	23.4369	24.3571	27.5981	19.9596	19.5228	19.7412	22.4928
H-Flux	SAMPLE 1				SAMPLE 2				SAMPLE 3				SAMPLE 4				SAMPLE 5				SAMPLE 6
10-9M SCH28080	Control 1	Control 2	Control Avg	Experiment	Control 1	Control 2	Control Avg	Experiment	Control 1	Control 2	Control Avg	Experiment	Control 1	Control 2	Control Avg	Experiment	Control 1	Control 2	Control Avg	Experiment	Control 1	Control 2	Control Avg	Experiment
1	38.5361	44.0521		40.1169	49.9695	39.7537		45.7565	24.3454	24.8322		27.6291	22.9996	20.4788		22.1176	16.6306	18.3472		17.6285	46.2875	39.0442		44.3039
2	38.1683	43.2755		38.3728	50.145	41.4139		45.8847	24.823	24.9023		29.3304	23.14	19.4885		22.4457	16.8655	18.4143		18.103	45.3674	39.0228		44.0125
3	38.414	41.6901		37.9791	50.8392	41.1942		44.8944	24.8001	25.6088		28.1219	25.0732	20.8023		22.7798	16.9846	18.1458		17.836	46.1349	38.6871		44.2398
4	37.5732	43.4799		36.8225	49.3958	40.7394		45.8572	23.9868	25.2563		28.2974	25.9201	20.8038		24.2966	16.3513	18.222		17.5491	46.5485	38.4186		45.3217
5	37.7884	45.2988		35.7971	52.1378	40.4892		46.0114	24.5956	25.1038		26.6953	24.4888	20.4666		21.2173	16.3437	18.7561		17.6224	46.2845	38.4201		44.3848
6	38.0981	43.8187		38.7772	50.3799	39.0823		45.2774	24.2325	25.2914		28.5446	22.5525	20.5093		22.0947	16.4871	18.1625		18.0695	45.9152	37.8632		43.8095
7	37.8311	43.5532		39.1068	50.9842	39.1174		45.1981	24.6445	25.2518		28.2791	22.6898	19.7067		20.8374	16.449	18.4204		17.5156	46.0098	37.8128		44.0704
8	38.269	44.043		38.2278	50.5905	41.8671		45.9396	24.3454	-54.9133		27.3651	21.7957	19.9081		22.5327	16.4368	18.5532		17.6804	45.9106	36.8332		44.5007
9	37.7792	43.5883		40.6631	49.8642	38.5941		45.4193	25.0137	24.1257		28.7354	21.7468	20.6894		21.9482	17.0258	18.0389		17.4179	46.6202	37.2437		45.285
10	37.8983	44.191		38.6688	52.1851	40.3336		45.7855	25.3754	23.8403		27.4399	20.462	19.841		26.6144	16.9708	17.691		17.8589	45.5658	37.4786		44.87
11	37.7716	44.2184		39.1251	51.2772	39.8102		45.517	27.4521	31.7032		28.2013	20.0409	19.2032		23.0698	16.7908	17.9657		18.1183	46.1502	36.6989		45.3705
12	37.4619	44.6365		39.2517	51.8646	39.4745		46.1655	25.4974	24.292		27.1149	23.2635	19.22		22.7066	16.9235	18.1076		16.8015	45.5185	37.3169		45.3064
13	37.3489	43.399		38.6032	50.1236	39.5279		45.8954	23.7946	23.468		28.331	22.113	20.5399		19.1666	17.2012	17.7124		17.5522	44.9387	37.2238		44.9554
14	35.6277	45.1218		38.6826	47.9034	39.6393		44.5496	27.0737	24.0845		28.3737	20.5017	19.1345		19.0857	16.7343	18.8705		18.1976	44.8715	36.9568		43.457
15	38.0356	43.5165		39.2365	51.0239	39.267		46.8903	28.1006	24.1714		27.9099	21.5973	21.4661		21.5485	16.4093	18.7073		18.0725	44.429	36.3342		43.457
16	38.5895	43.3945		39.0594	49.7818	38.974		44.6503	27.6123	23.7213		28.8254	19.6732	19.986		20.34	15.4907	18.1259		17.7002	43.1641	35.8612		44.1574
17	36.8576	42.7429		39.505	52.565	39.032		45.3644	28.3752	24.6582		27.8381	23.2056	18.7347		21.9559	16.9617	17.9077		17.9047	44.3268	35.733		43.9392
18	38.353	43.3746			49.4186	38.5773			27.8336	23.5489			20.8008	18.6829			16.7603	17.8345			43.692	35.5743
	37.8001	43.7442	40.7721	38.7056	50.5805	39.8271	45.2038	45.5916	25.6612	20.497	23.0791	28.0607	22.3369	19.9812	21.1591	22.0446	16.6565	18.2213	17.4389	17.7428	45.4297	37.3624	41.3961	44.4377
H-Flux	SAMPLE 1				SAMPLE 2				SAMPLE 3
10-11M SCH28080	Control 1	Control 2	Control Avg	Experiment	Control 1	Control 2	Control Avg	Experiment	Control 1	Control 2	Control Avg	Experiment
1	28.186	21.9376		27.9053	33.4641	29.1458		28.5294	15.6189	16.7603		13.9496
2	27.0554	21.6705		27.6947	31.6238	29.2786		28.5233	15.0635	16.1453		13.8962
3	27.4948	20.9778		28.0014	32.1426	30.2963		30.098	15.4709	16.4658		13.9755
4	27.5635	20.5109		27.8046	32.0236	31.0577		30.6274	16.3864	16.3422		14.0747
5	27.739	20.7977		27.6825	32.1304	30.3192		30.7587	16.2766	16.1362		14.592
6	26.9821	21.0144		28.0823	32.283	30.4459		30.6671	15.1398	15.5701		13.9023
7	26.6968	21.0526		27.6215	32.3883	30.2979		30.304	16.7053	15.9088		14.9368
8	27.9388	20.7108		28.8239	32.5424	30.6732		29.9011	16.2781	15.9302		14.3646
9	26.7532	20.2103		27.8793	32.3837	31.1722		29.8019	16.2155	15.9119		14.5752
10	27.0386	20.1416		28.1494	32.0465	31.3599		29.9347	15.7639	15.8295		14.3555
11	27.1439	19.9112		28.0624	32.0938	31.6391		30.1682	15.9637	15.9515		14.563
12	27.0523	20.1828		27.1957	32.0404	31.6238		29.7836	16.89	15.9378		15.0497
13	26.7349	20.0302		27.1698	31.218	30.2673		30.6885	16.5604	15.8722		14.3616
14	26.1963	19.4107		28.0121	32.4783	31.4621		31.8649	16.9586	15.8691		15.1047
15	27.4979	19.5618		28.334	32.5592	29.6783		30.8197	17.0654	15.5365		14.7415
16	26.5976	19.6655		28.3234	32.756	29.9133		31.2256	16.5894	15.3534		14.3173
17	26.2695	19.5007		26.8936	33.2108	30.1285		30.954	16.4017	16.1346		15.0024
18	26.6373	19.5969			33.4488	29.8111			16.6061	16.1194
	27.0877	20.3824	23.7351	27.8609	32.3796	30.4761	31.4279	30.2735	16.2197	15.9875	16.1036	14.4566
H-Flux	SAMPLE 1			SAMPLE 2			SAMPLE 3			SAMPLE 4			SAMPLE 5			SAMPLE 6
10-6M Bafilomycin	Control 1	Control Avg	Experiment	Control 1	Control Avg	Experiment	Control 1	Control Avg	Experiment	Control 1	Control Avg	Experiment	Control 1	Control Avg	Experiment	Control 1	Control Avg	Experiment
1	29.0359		32.5165	39.1113		39.9384	38.356		39.7125	27.4124		21.8338	17.5705		19.0033	32.1396		31.3232
2	30.9448		31.5063	38.7558		40.4282	37.5061		38.2645	27.7374		19.8883	17.0731		18.634	31.3904		30.5573
3	31.163		29.7043	39.3036		40.2237	38.6307		37.236	27.211		20.5841	15.7959		18.7668	35.7758		29.8508
4	29.2786		30.481	39.8056		39.4562	38.7146		38.0341	26.9409		20.4559	17.4606		20.7687	32.9086		30.6915
5	31.5948		29.7821	38.8		39.2014	38.2355		37.4954	27.594		20.5231	15.4816		17.7536	34.1965		31.6422
6	30.69		31.9138	39.5065		39.6378	40.1825		38.0707	27.3865		20.3049	16.7038		19.2245	32.9163		30.1239
7	32.0511		30.4489	39.0625		40.4388	39.1434		39.3585	27.5452		20.4102	15.4007		18.7851	32.8201		30.043
8	32.2174		30.6686	37.5046		40.5258	38.9313		38.8	26.6144		20.2362	15.3854		18.5226	35.0723		30.896
9	31.3019		31.3263	39.8926		39.2502	38.5513		38.7436	26.7105		19.6182	15.5762		20.2469	38.6047		30.6961
10	33.0444		30.6183	38.1775		38.5941	38.3804		37.8265	25.8926		20.9183	16.5161		18.1946	32.8613		30.2917
11	32.9819		29.6371	39.1754		39.6149	37.6373		37.2177	26.2527		19.9081	17.1844		21.4478	35.7941		30.0629
12	32.338		30.5222	39.1159		39.5447	38.0646		38.2629	26.889		18.9178	17.6102		19.5343	33.4488		29.9698
13	32.695		29.3198	37.999		39.5004	37.7945		38.3636	26.0437		20.668	16.7038		20.9351	36.0107		29.8279
14	34.0012		30.1208	38.2812		39.1006	42.7963		37.4832	26.3		19.8563	17.7963		19.2673	35.7574		27.6642
15	31.5033		29.5471	38.559		40.4114	38.9267		38.0905	24.1852		20.4575	17.3767		20.3003	29.9408		28.0182
16	32.5043		29.953	38.7543		39.7705	39.1937		37.5458	27.8763		19.6075	17.7216		21.4569	35.3561		28.5599
17	33.0536		29.1718	38.7619		39.5752	37.4084		39.2731	26.1002		21.0739	16.7465		17.955	38.1439		28.1509
18	32.2266		28.6804	38.8031		39.7736	36.9843		37.4542	26.9409		20.7214	16.9144		19.6823	36.6806		27.1866
	31.8125	31.8125	30.3288	38.8539	38.8539	39.7214	38.6354	38.6354	38.1796	26.7574	26.7574	20.3324	16.7232	16.7232	19.4711	34.4343	34.4343	29.7531
H-Flux	SAMPLE 1				SAMPLE 2				SAMPLE 3				SAMPLE 4				SAMPLE 5				SAMPLE 6				SAMPLE 7
0.3 µM HOE694	Control 1	Control 2	Control Avg	Experiment	Control 1	Control 2	Control Avg	Experiment	Control 1	Control 2	Control Avg	Experiment	Control 1	Control 2	Control Avg	Experiment	Control 1	Control 2	Control Avg	Experiment	Control 1	Control 2	Control Avg	Experiment	Control 1	Control 2	Control Avg	Experiment
1	35.1654	31.427		35.6476	22.6273	20.8466		21.9147	38.1744	37.912		34.7656	0.62103	27.3163		28.9215	20.2972	16.4886		17.3401	26.825	21.2189		21.5088	31.7978	23.9365		30.6183
2	34.2804	30.6961		32.5974	21.2585	20.7642		20.7336	38.7207	37.767		35.1196	34.3689	27.3392		29.0268	19.0979	15.8203		16.9662	26.6983	24.9222		21.5378	34.2606	27.2263		30.1147
3	30.8334	31.2958		34.3887	22.3724	20.3842		21.3272	40.1642	37.9547		35.1074	33.9127	26.8906		29.718	19.8456	15.5838		16.9312	26.7395	22.5113		22.9248	35.4065	26.68		30.1971
4	35.9299	31.3934		34.0683	21.9513	19.2795		21.2601	41.037	37.5916		35.2493	33.4381	26.976		28.3005	20.2301	15.4022		17.1799	23.8144	23.2651		23.0545	33.9386	25.5569		30.3741
5	34.9533	30.542		33.9142	22.6913	20.6833		21.0175	38.2614	37.3367		35.054	32.9376	26.384		30.1559	19.9997	13.4445		17.4347	27.0554	22.3114		22.3053	33.3679	26.564		31.0532
6	34.2056	32.5851		33.902	22.8577	20.8145		21.7194	38.8199	41.0095		34.8038	33.9676	26.4175		31.9519	19.545	16.3483		16.774	28.9734	22.3358		23.2086	32.5058	25.5432		30.4642
7	33.6807	31.3599		31.7642	22.67	21.402		20.7428	38.6703	39.6225		33.252	33.6868	26.5472		28.3676	19.5541	15.6738		17.2913	23.1201	21.9864		22.2977	32.4615	26.4664		30.7755
8	33.0048	31.2851		35.8078	23.0362	21.2448		21.6782	39.0244	40.1794		35.1089	33.3862	26.2512		29.5532	18.1473	15.2542		18.3594	25.4959	21.8918		22.76	34.3475	25.6119		30.7281
9	32.8339	30.1605		34.3948	22.4609	19.664		21.344	38.8626	39.859		35.4797	33.7036	25.9583		28.3585	19.4107	15.1352		16.7145	25.4303	21.492		22.9004	34.7229	26.4786		30.426
10	33.606	31.4484		33.7631	23.0652	20.9991		21.225	38.7039	39.2776		34.6664	33.4	25.8118		28.5126	19.8212	15.4388		17.1158	26.4359	21.2646		23.0896	34.0164	26.387		30.3543
11	34.108	29.9088		33.0536	23.3032	20.4727		20.9885	38.7299	38.5956		35.733	33.6273	25.7004		29.0131	19.8593	14.8621		16.9174	22.7859	21.814		22.9095	32.7713	26.1749		30.275
12	32.0129	29.7668		34.2758	21.7148	19.2581		21.2601	38.7878	39.2456		37.0544	33.6441	25.7843		28.7994	19.3466	15.7272		17.0105	27.0218	21.6324		21.431	33.9401	26.3885		30.4916
13	35.1563	29.5914		34.4101	23.1384	19.3741		21.4859	38.6963	39.2593		35.3912	32.6202	25.8987		29.7516	19.9051	14.5813		17.1295	26.7395	21.5012		22.7005	33.3023	26.5869		30.3635
14	34.903	30.278		31.3965	22.9904	20.0409		22.8561	38.1042	38.8062		35.5453	33.3618	26.326		29.1702	19.426	15.3534		16.7709	22.7722	20.9335		22.4091	34.1141	26.7181		30.4031
15	33.2901	30.1254		33.812	22.6288	19.9677		21.7804	38.9221	39.4592		35.2707	33.1024	25.8926		29.6997	20.0089	14.2334		16.922	27.1194	20.7047		22.9507	33.8821	24.5224		29.9744
16	30.0568	29.3915		33.5312	22.4228	19.5053		21.2524	37.4649	38.9969		35.4187	33.0246	26.2833		29.0756	19.7403	14.6149		17.0502	26.3733	21.0236		22.2565	33.7067	26.0162		30.6549
17	33.847	28.83		33.6288	22.0169	19.0704		21.8903	37.5854	39.1571		35.4919	32.9559	25.6073		29.8126	19.252	15.181		17.2363	25.0565	21.0724		22.8256	34.726	27.0325		30.9036
18	34.1278	30.0827			23.4192	18.6172			38.501	38.0219			33.4915	25.9567			18.866	14.7476			25.3082	20.8878			34.5215	27.0599
	33.6664	30.5649	32.1156	33.7857	22.5903	20.1327	21.3615	21.4398	38.735	38.8918	38.8134	35.2066	31.625	26.2967	28.9609	29.3052	19.5752	15.2161	17.3957	17.1261	25.7647	21.8205	23.7926	22.5336	33.7661	26.1639	29.965	30.4807
H-Flux	SAMPLE 1				SAMPLE 2				SAMPLE 3
5 µM HOE694	Control 1	Control 2	Control Avg	Experiment	Control 1	Control 2	Control Avg	Experiment	Control 1	Control 2	Control Avg	Experiment
1	49.8154	41.861		39.2273	42.485	43.0115		40.6342	37.5488	27.2583		27.8992
2	48.6008	42.0883		39.2044	42.3553	42.7231		40.4648	38.0325	26.1337		28.2761
3	50.2975	42.2836		39.949	42.6346	42.688		40.6281	38.4369	23.5916		27.388
4	50.5371	41.5863		39.8956	42.5522	42.7521		40.7593	37.1262	25.4059		27.652
5	50.5524	42.4393		39.9887	42.4911	42.2729		40.2435	36.2	24.9573		27.388
6	50.8972	42.0654		39.8178	42.2012	41.188		40.4633	35.6918	24.7345		28.8361
7	50.7782	41.6962		39.9094	42.4454	40.126		40.7166	35.5911	24.971		25.4776
8	50.2853	42.0334		39.7278	42.6193	39.3585		40.3046	36.9675	25.0854		28.508
9	50.4517	41.983		39.6774	42.1448	42.2928		40.7562	35.9238	26.0895		27.7527
10	50.2548	41.8594		40.1718	39.1235	40.7761		39.1403	35.5133	24.4354		26.5396
11	50.5905	41.7648		40.0421	42.6346	41.6458		40.8844	35.9314	24.2996		29.1382
12	50.116	41.1804		40.274	42.4118	40.7776		40.657	35.5347	23.0835		27.3834
13	50.1556	41.1438		40.4327	41.7969	37.9578		40.2924	34.7351	24.5865		28.0228
14	50.4715	41.2262		40.21	41.9601	39.4867		42.9855	35.2493	24.8917		27.7832
15	49.9054	41.5909		40.3381	41.4337	40.6281		42.8436	36.2457	25.1236		27.6443
16	50.2792	41.1697		39.6301	41.4047	39.0182		43.2602	33.2687	25.5737		27.2186
17	49.9741	41.0507		40.4373	42.0578	39.1586		42.8299	36.7783	25.1663		28.7994
18	44.8242	41.7923			42.7521	39.4638			36.6013	27.2217
	49.9326	41.7119	45.8223	39.9373	42.0836	40.8514	41.4675	41.0508	36.1876	25.145	30.6663	27.7475
H-Flux	SAMPLE 1				SAMPLE 2				SAMPLE 3
30 µM HOE694	Control 1	Control 2	Control Avg	Experiment	Control 1	Control 2	Control Avg	Experiment	Control 1	Control 2	Control Avg	Experiment
1	37.9333	33.5892		24.762	30.4031	24.5041		20.813	29.7699	21.4249		18.3228
2	36.0214	33.1497		25.2213	30.3589	23.9944		21.225	29.8355	21.3943		17.9245
3	40.1062	33.4564		25.4333	29.6448	23.7228		21.9604	29.9942	22.3953		18.1274
4	35.405	32.9727		25.7584	29.2099	24.8428		21.1258	28.9352	21.4706		17.9382
5	37.2635	32.7072		25.4395	29.1321	23.6847		21.1624	29.2175	21.492		18.2892
6	36.0016	32.8751		25.5402	28.8315	23.877		20.8817	31.2531	21.5637		18.782
7	34.0012	32.9224		26.3275	27.2446	23.6664		21.3989	29.7913	21.0358		19.5618
8	37.0743	33.0261		25.8865	28.067	23.7076		21.4767	28.7354	21.489		18.6676
9	35.7956	32.5058		25.8835	27.7222	25.5203		20.5093	29.2114	22.0474		18.3899
10	34.3933	34.3735		26.1429	26.9318	25.3647		21.1624	28.9627	22.2336		17.8314
11	36.3861	33.5922		26.4297	25.412	24.5972		20.3537	29.9438	22.2412		17.9398
12	36.4899	33.2199		25.5234	26.8661	24.5132		20.3033	28.6911	22.6303		18.1717
13	38.1134	33.7296		28.3829	27.6337	24.0692		20.6314	28.3234	22.4991		18.0603
14	36.5372	33.8211		27.3819	27.5177	23.7534		20.3522	30.0064	23.0103		18.1992
15	36.1145	33.6746		26.651	27.89	23.3093		21.4661	30.0095	22.2549		17.4652
16	36.7722	33.2214		27.2156	27.9953	23.4482		20.1324	29.8935	22.3785		17.9199
17	36.1588	34.1873		28.2806	28.9795	24.0784		20.8359	29.1031	21.1014		18.0862
18	38.0569	34.1904		26.886	28.7613	23.9578		19.7891	30.3833	21.286		17.6361
	36.5902	33.4008	34.9955	26.2859	28.2556	24.1451	26.2004	20.8655	29.5589	21.886	25.7225	18.1841
H-Flux	SAMPLE 1				SAMPLE 2				SAMPLE 3				SAMPLE 4				SAMPLE 5				SAMPLE 6
100 µM HOE694	Control 1	Control 2	Control Avg	Experiment	Control 1	Control 2	Control Avg	Experiment	Control 1	Control 2	Control Avg	Experiment	Control 1	Control 2	Control Avg	Experiment	Control 1	Control 2	Control Avg	Experiment	Control 1	Control 2	Control Avg	Experiment
1	44.3329	31.9794		28.7354	24.5789	18.5471		13.8596	35.5484	25.0961		20.5032	18.6462	11.9919		10.611	37.6724	32.9819		25.9445	42.4561	29.5807		19.9036
2	43.3929	31.0181		28.537	24.4339	18.6447		12.822	34.111	24.7742		19.7372	19.1406	11.2228		10.9833	38.0859	32.1472		25.5585	42.8009	29.1382		19.6045
3	43.5272	30.6763		28.8147	24.2889	18.7149		13.3972	34.0256	24.53		20.2789	19.8029	12.4252		11.1816	37.9669	31.8649		25.3067	38.6673	29.1855		20.5032
4	40.8813	30.8731		29.1321	24.4705	19.6716		12.8769	33.9798	24.8642		19.8456	18.4799	11.9293		11.1801	37.9379	30.4749		24.1333	44.4794	28.5751		20.0256
5	44.3375	32.5089		28.688	24.7086	18.9407		12.9593	33.5876	24.9878		21.022	18.4433	12.2437		10.5896	37.8098	30.8014		26.7654	43.5791	28.5477		20.3247
6	45.7092	32.8491		28.6331	23.9105	20.3049		12.616	32.9437	26.358		19.2535	18.5562	12.7975		10.7178	37.6495	33.3969		26.1169	42.984	28.7552		20.0439
7	44.6182	33.1116		27.771	24.2783	19.8135		12.6389	33.7799	26.1353		20.433	17.8574	12.2879		10.6598	37.6312	32.9575		25.09	43.2327	28.4653		20.0302
8	44.2429	31.0593		25.4074	24.1119	19.4046		12.6541	32.9895	25.4684		20.1294	18.6539	12.0483		10.73	38.06	30.9357		25.2701	41.4352	28.7186		20.0958
9	45.0104	34.2133		28.1235	24.0662	20.2087		12.4741	33.8287	24.9115		20.0867	18.399	12.117		11.0535	37.4939	31.4606		25.1999	40.7089	29.6646		20.1309
10	43.7943	32.8156		28.273	23.5748	19.397		12.8937	33.0719	27.1637		20.0851	16.8579	12.6694		10.3745	38.1424	32.5195		25.2365	41.3605	29.5029		18.8278
11	44.4351	31.8756		27.8397	23.584	19.9432		12.2452	33.2886	24.1196		20.4742	18.5547	12.7869		10.2997	36.9934	32.399		26.1185	41.1591	30.3207		19.7433
12	44.1559	34.2148		28.8589	24.086	20.3568		13.3133	33.5373	24.791		20.726	18.1122	12.3474		10.2814	37.5595	32.6736		25.9491	41.0812	30.1895		19.8105
13	43.5745	32.6569		28.1845	23.8556	19.7098		12.8586	32.7087	24.2706		19.751	18.2785	12.2482		8.77228	36.4487	31.5887		26.6129	40.2145	29.6539		20.0378
14	44.3359	33.0765		27.9495	24.1684	19.5786		13.2523	32.9819	24.2218		20.8069	17.8604	12.468		10.5545	37.1628	32.3593		25.9842	40.6906	29.5822		20.1492
15	44.5663	32.193		28.3218	23.616	20.4681		12.6419	33.4244	25.1587		19.7128	18.0466	12.7808		10.3455	36.7737	34.2834		25.7416	38.0493	29.5563		20.2591
16	43.454	32.5119		27.6978	23.7793	21.2509		13.2523	31.813	24.9435		20.4346	18.1076	12.9028		9.71832	36.7935	32.7805		26.6205	38.3179	30.4092		20.1233
17	44.1818	33.1177		27.7222	23.6053	21.0236		12.9562	33.0566	24.942		20.9763	18.158	12.4832		9.93042	36.6409	32.1426		25.9903	38.6627	29.7531		20.2286
18	43.1717	31.9977		27.4017	23.848	20.3125		13.4171	33.7692	26.6205		20.607	17.4469	12.6099		10.4233	36.3541	32.486		26.1887	40.8066	29.3228		20.2789
	43.9846	32.3749	38.1797	28.1162	24.0536	19.794	21.9238	12.9516	33.4692	25.1865	29.3279	20.2702	18.3001	12.3533	15.3267	10.467	37.3987	32.2363	34.8175	25.7682	41.1492	29.3845	35.2669	20.0067
H-Flux	SAMPLE 1				SAMPLE 2				SAMPLE 3
1µM S3226	Control 1	Control 2	Control Avg	Experiment	Control 1	Control 2	Control Avg	Experiment	Control 1	Control 2	Control Avg	Experiment
1	29.3976	27.3758		28.3539	31.9641	30.3467		32.8751	29.5074	30.9448		29.1855
2	28.0411	26.5991		26.2329	32.0511	29.8599		32.6096	31.1523	31.3034		29.9728
3	28.8864	28.4454		26.5167	34.8785	29.8218		32.637	29.3884	31.6071		28.3722
4	26.532	27.7847		28.5889	32.4387	29.985		31.6559	28.952	31.5384		31.0242
5	28.5187	28.5919		29.0985	32.7103	30.7617		27.2278	28.7521	31.4667		29.9301
6	29.3823	28.508		29.3777	32.4814	29.8294		30.6473	28.3463	31.6437		29.2603
7	28.6438	28.1723		26.532	33.0841	28.952		31.6193	29.5181	30.9097		30.1468
8	28.4744	26.9348		28.7384	32.1167	28.0624		30.9494	30.1483	30.8594		29.837
9	31.0287	26.6495		27.6596	35.7681	30.7083		30.3253	28.096	30.8289		29.5166
10	29.5868	27.1729		26.3916	34.0759	29.6753		30.5603	28.7399	31.1264		29.9194
11	28.627	26.1734		26.6922	35.202	29.7379		29.9545	28.0273	30.8456		30.069
12	30.3726	27.1362		26.9485	36.2946	29.1595		30.5481	30.1697	31.2973		29.9088
13	27.6794	29.8019		29.039	33.2458	30.4947		30.1254	30.6702	32.0068		30.6976
14	28.0869	26.0223		26.416	33.7692	29.4052		31.1218	29.4754	31.752		30.0995
15	28.183	28.0502		26.709	34.5871	29.3518		30.8792	28.5385	31.4484		30.1773
16	28.1769	25.9338		25.9903	35.6461	29.2007		29.6478	29.6753	31.6055		29.7729
17	29.1367	28.3905		27.7222	33.0124	29.4296		30.2872	26.8829	31.4224		30.8426
18	30.4352	26.8341		27.1164	33.0719	29.7745		31.4651	28.2364	31.0944		30.7693
	28.8439	27.4765	28.1602	27.4513	33.6888	29.6976	31.6932	30.8409	29.1265	31.3167	30.2216	29.9723
H-flux	SAMPLE 1				SAMPLE 2				SAMPLE 3				SAMPLE 4				SAMPLE 5				SAMPLE 6
3 µM S3226	Control 1	Control 2	Control Avg	Experiment	Control 1	Control 2	Control Avg	Experiment	Control 1	Control 2	Control Avg	Experiment	Control 1	Control 2	Control Avg	Experiment	Control 1	Control 2	Control Avg	Experiment	Control 1	Control 2	Control Avg	Experiment
1	35.2997	39.8193		34.6924	45.4346	31.218		33.345	28.1799	22.0383		24.3256	25.1038	27.2934		26.2787	39.5935	35.0052		37.6724	31.7139	30.9937		29.9881
2	34.8267	38.5315		34.9152	43.8705	35.2036		33.5724	28.5461	21.4706		23.6115	24.9207	26.0025		26.77	39.5142	35.4919		36.9934	31.9275	30.7938		30.4886
3	34.5413	39.4196		36.4288	43.3884	31.5186		32.7988	28.2578	21.7651		23.4192	25.4929	27.2583		27.8091	39.8193	35.1822		36.7294	31.7841	30.9891		30.513
4	34.7672	40.1932		35.5209	42.3096	32.1991		32.9468	27.8473	21.8872		23.3215	24.3866	26.6037		26.2482	39.5065	35.0861		36.9537	32.0526	30.9326		30.3146
5	35.3134	39.8483		34.7015	41.4124	31.7001		32.9239	26.7014	21.376		23.4558	26.799	27.2247		26.3855	39.653	35.5103		36.8973	32.8369	31.4377		30.1727
6	35.8063	39.1968		35.2402	42.2409	27.2705		32.8979	27.0615	23.6084		23.3307	25.769	26.8066		25.8881	39.8071	35.5499		37.6099	32.4997	30.8868		30.2673
7	36.1923	38.7253		36.3419	41.0538	31.4148		32.3151	27.2247	21.7468		23.1277	25.914	26.5869		26.0788	41.0126	35.4248		36.7935	32.0969	31.8359		30.0888
8	35.8551	36.5173		36.0565	40.6815	31.7902		32.8918	26.4877	23.3536		23.2697	25.5249	26.6434		25.975	40.654	35.6003		36.4899	31.3248	31.4392		29.7104
9	35.5881	39.5798		35.3561	40.2832	32.0465		32.7255	27.0187	22.3907		23.7839	25.2884	26.2451		27.8961	40.8417	35.614		35.9406	31.9138	30.9113		30.2887
10	31.3324	40.4633		34.2514	40.0253	33.3984		32.4753	26.8005	22.2977		23.3688	26.3245	26.8555		26.4481	40.2435	36.2289		36.2656	33.3252	30.8228		30.5847
11	33.725	39.444		35.8551	40.39	31.1615		32.637	27.3712	21.3837		23.9716	27.6825	25.9903		26.265	40.86	34.4467		36.0275	32.3578	31.0333		30.0247
12	36.9247	39.3875		35.6293	40.2725	30.2673		32.1518	27.0462	20.9076		23.4116	26.5732	26.2543		25.9521	40.358	36.5143		36.2061	30.7114	31.4453		30.2231
13	35.0677	39.4073		36.9507	38.9236	30.9372		32.28	27.1851	21.1273		22.9858	26.1276	26.7059		25.1541	40.242	36.4639		35.6659	33.0276	31.0318		29.8874
14	38.4476	39.7079		32.637	39.5126	29.3625		32.3105	27.1194	21.3226		22.9752	26.0513	26.5121		27.6077	40.5762	35.8505		36.1038	32.6691	31.044		29.6432
15	35.3409	39.4073		34.1507	39.4531	32.2739		32.6172	26.9943	21.3135		23.2819	27.42	26.8646		26.9241	40.7059	35.9665		35.9604	32.1533	31.0608		30.5359
16	36.0382	35.6094		31.5201	39.7736	30.7526		32.0877	26.7807	21.3486		22.261	26.2726	26.4542		25.676	39.4424	35.7697		35.7712	30.5756	31.2119		30.2933
17	35.7773	38.7421		36.4044	39.3646	30.4535		32.1533	26.5701	21.965		23.0103	27.0889	26.8478		25.8224	40.1367	36.5143		36.0626	31.5399	31.5857		29.5425
18	31.369	38.6353		35.2829	41.0812	30.2032		31.3232	26.8188	21.3135		23.0026	26.4572	26.7609		27.3666	40.4755	35.9711		35.7468	31.1157	31.749		29.6204
	35.1229	39.0353	37.0791	35.1075	41.0817	31.2873	36.1845	32.5807	27.2229	21.812	24.5174	23.3286	26.0665	26.6617	26.3641	26.4748	40.1912	35.6773	37.9342	36.4383	31.9792	31.178	31.5786	30.1215
H-flux	SAMPLE 1				SAMPLE 2				SAMPLE 3				SAMPLE 4
10 µM S3226	Control 1	Control 2	Control Avg	Experiment	Control 1	Control 2	Control Avg	Experiment	Control 1	Control 2	Control Avg	Experiment	Control 1	Control 2	Control Avg	Experiment
1	42.308	24.678		26.976	47.6776	39.1342		36.2762	47.4655	36.4426		36.7218	37.7747	40.036		37.2986
2	38.5345	23.9731		26.7288	46.2601	38.5696		35.7468	47.6196	35.8505		37.6724	37.9593	39.9246		40.0711
3	37.6083	25.1343		26.2787	46.7789	38.9252		36.1435	47.197	35.1196		37.4481	38.2339	39.2258		38.5437
4	36.9141	25.9018		27.8488	46.9254	38.4003		35.7056	46.6339	35.0464		37.4542	38.8184	40.1566		38.3453
5	38.3667	24.8459		25.058	46.4188	37.9364		35.997	46.4081	34.2743		37.3337	39.3723	38.6047		35.8185
6	36.4487	24.9527		27.3529	48.0942	39.2014		36.3678	44.7342	35.1257		36.5967	37.0865	40.2466		39.502
7	37.7975	24.9649		27.1347	47.9172	38.8626		35.8459	44.1132	34.6588		37.4542	38.649	40.9332		38.0646
8	36.0733	24.382		21.0175	47.3251	38.8535		36.0809	47.049	35.3073		36.5234	39.9078	40.5838		39.3402
9	32.6614	25.6638		30.9982	48.3521	38.6826		36.5891	45.9259	35.8521		36.6211	38.6871	40.7867		40.77
10	35.704	28.0304		25.6546	47.2992	38.028		36.5417	46.0312	35.7529		36.2198	40.6693	41.2933		37.3734
11	35.6842	25.2365		25.7736	46.8735	38.8382		36.3174	46.6766	36.1832		36.203	39.2288	39.4745		38.9511
12	35.4294	24.4553		24.4888	46.6125	38.8229		36.4578	46.2677	36.0962		36.0641	40.3656	41.7892		38.9008
13	34.6054	24.7864		25.8774	46.8933	38.472		35.4706	45.5276	35.318		35.701	40.0894	40.6052		38.2751
14	37.854	24.8123		25.4379	47.7386	38.9557		35.2386	45.578	35.3851		35.9879	39.7293	39.888		38.8702
15	34.7641	24.5758		28.6484	46.4371	38.9099		36.4288	45.4544	36.2274		35.788	42.2897	40.0238		38.6353
16	38.2401	22.9752		24.6597	46.0007	38.8885		35.3271	43.898	36.4578		36.7126	39.2838	40.5563		38.3575
17	36.2839	24.5728		26.2665	45.5872	38.8687		35.498	44.986	36.6974		36.3388	40.7761	40.8859		38.0417
18	35.3333	24.6902		27.8412	45.3888	39.0823		35.6491	46.2738	35.7529		36.2122	37.1231	40.1581		37.0041
	36.7006	24.924	30.8123	26.3357	46.9211	38.7462	42.8337	35.9823	45.9911	35.6416	40.8163	36.6141	39.2247	40.2873	39.756	38.4535
H-flux	SAMPLE 1				SAMPLE 2				SAMPLE 3
30 µM S3226	Control 1	Control 2	Control Avg	Experiment	Control 1	Control 2	Control Avg	Experiment	Control 1	Control 2	Control Avg	Experiment
1	46.8765	40.9058		36.8942	26.0742	24.9084		22.0749	46.5454	37.7975		34.0652
2	46.3531	41.5192		36.3297	27.4323	25.3479		20.0867	49.6384	36.5738		33.429
3	44.5343	40.683		36.7996	26.9836	24.5316		20.8618	47.7905	35.4385		33.4412
4	44.046	40.2908		36.676	26.3199	25.6363		21.9086	47.3221	37.6999		33.223
5	43.4784	40.5975		36.5387	26.5182	25.0015		21.2784	47.261	36.2015		32.8415
6	42.9092	41.6748		36.1115	25.7156	25.5203		22.1237	48.2315	37.4207		33.2321
7	39.7278	40.123		36.3785	22.2717	25.1068		21.4279	47.0367	37.3428		33.8318
8	44.6014	40.1779		36.7538	26.1032	25.4959		21.2646	48.3795	37.0346		33.284
9	45.4941	39.7049		36.3052	25.3311	25.2258		21.637	47.7798	37.1475		33.4305
10	46.8613	39.5508		36.2091	25.6561	26.2253		21.5546	47.4869	37.1063		33.5159
11	44.8792	40.2969		35.3546	26.1398	24.7513		21.3272	49.0097	37.6587		32.8506
12	49.5377	40.181		36.8301	25.972	25.5661		21.9498	48.0011	37.2681		32.9971
13	47.7539	39.7552		36.5707	26.001	24.9496		21.6141	48.2819	37.7808		33.0154
14	47.3907	39.7202		36.1603	26.0986	25.7889		22.9126	47.3145	37.4496		33.1802
15	48.3871	39.917		35.8383	25.4547	25.0854		21.1395	47.818	36.9797		33.374
16	46.5454	40.0421		38.0402	26.6602	25.5051		22.1939	48.1232	36.5677		33.0368
17	46.3043	38.9114		36.9247	26.2833	25.592		21.2296	47.467	37.352		32.7057
18	45.752	38.9908		36.8057	26.3794	25.1801		21.6782	47.1848	37.3856		32.1335
	45.6351	40.169	42.9021	36.5289	25.9664	25.301	25.6337	21.5702	47.8151	37.1225	42.4688	33.1993
H-flux	SAMPLE 1				SAMPLE 2				SAMPLE 3				SAMPLE 4
100 µM S3226	Control 1	Control 2	Control Avg	Experiment	Control 1	Control 2	Control Avg	Experiment	Control 1	Control 2	Control Avg	Experiment	Control 1	Control 2	Control Avg	Experiment
1	46.106	28.7186		19.6548	23.5764	22.8088		12.4115	30.1132	25.3296		18.6157	30.9357	28.8086		18.1488
2	45.0623	29.6188		19.9142	22.6898	23.2452		11.9049	29.6127	25.4868		17.3126	31.7032	26.2939		18.7637
3	42.7063	31.0623		19.5648	22.4594	22.8836		11.9888	29.8462	25.0076		17.7902	32.4448	25.7278		18.5059
4	42.4881	28.8849		19.6609	22.9904	22.4289		11.8256	30.2307	24.675		17.6132	30.4626	26.0086		19.162
5	42.5629	28.6179		19.0277	22.3755	21.6751		11.7279	29.8401	24.3362		17.8543	33.2596	25.1175		17.8787
6	42.6498	28.8605		20.1706	23.1384	22.7036		11.7935	29.628	24.5972		17.5568	31.7612	24.9222		18.1488
7	41.8472	28.9276		18.9651	21.0983	21.3959		11.0046	30.3131	23.9456		17.0502	32.2891	25.3189		18.309
8	41.6412	28.8986		18.0756	19.1132	21.4996		12.4756	29.8035	23.819		17.5232	31.2012	25.4608		18.0527
9	38.9771	29.1214		19.2932	19.6487	21.9498		12.0056	29.9393	24.4125		16.8594	31.5918	25.7706		18.1885
10	42.5613	29.0161		18.7485	21.8781	21.7575		12.1185	29.8737	23.7686		17.0563	31.7612	25.177		18.2724
11	41.2109	28.9978		18.7683	24.1058	22.1954		12.1109	29.8828	24.6719		17.8131	32.5897	24.9741		18.4982
12	41.835	29.3533		19.0414	22.2183	21.3684		10.7224	30.3543	24.3011		17.3111	29.9698	25.5402		18.5364
13	41.423	30.4306		18.3716	23.494	21.2128		11.3541	31.3263	24.9969		16.7053	33.1329	24.9908		20.7382
14	41.1728	30.5908		17.9947	21.8842	21.3928		12.3459	33.1161	23.7		16.4001	29.0924	25.0671		18.6417
15	42.0883	28.4454		18.4647	21.1029	21.5942		11.6974	33.6899	24.7101		16.5375	31.3507	26.3657		18.5867
16	41.5451	28.8513		18.2114	18.2938	20.9824		11.8454	33.5159	23.7244		16.394	32.2464	28.6499		17.8391
17	41.2415	28.4332		18.0756	24.2966	21.3745		11.4594	34.5566	25.7401		16.6306	30.7678	23.7381		18.8217
18	40.2924	28.9429		17.7887	19.928	21.0495		11.261	33.4946	24.2493		15.9195	31.0211	23.8113		18.7668
	42.0784	29.2096	35.644	18.8773	21.9051	21.8621	21.8836	11.7807	31.0632	24.5262	27.7947	17.1635	31.5323	25.6524	28.5923	18.5477
H-flux	SAMPLE 1				SAMPLE 2				SAMPLE 3				SAMPLE 4
3 µM EIPA	Control 1	Control 2	Control Avg	Experiment	Control 1	Control 2	Control Avg	Experiment	Control 1	Control 2	Control Avg	Experiment	Control 1	Control 2	Control Avg	Experiment
1	30.9113	17.5293		19.0094	45.5276	35.8078		35.5606	52.211	45.1538		47.3618	33.8806	33.9981		32.2113
2	28.8849	16.7465		18.1122	45.9183	36.1298		35.4538	51.4847	43.5394		45.047	33.6929	33.812		33.0658
3	28.5828	17.6331		17.9535	46.6064	31.3019		38.0966	50.8789	43.4769		48.9395	33.5281	34.8007		34.0851
4	29.1809	17.5095		18.3228	41.713	36.2595		35.6934	52.6581	42.7795		49.7025	33.2901	36.0306		34.4482
5	29.2206	19.4839		17.5552	45.3583	35.9604		35.3851	51.6937	43.9941		48.7823	33.5617	34.6756		32.8705
6	32.7576	16.4993		17.5262	42.189	38.4811		36.4471	52.6169	42.5262		48.8663	34.3857	34.5749		31.8222
7	28.6621	16.095		18.3105	44.4534	35.675		35.4767	52.5116	43.1442		48.143	34.2651	34.7214		33.7372
8	29.0268	16.8961		18.8126	44.8883	34.7366		34.7961	51.9363	42.6682		45.5536	34.0759	34.697		33.4503
9	28.8666	16.3666		18.2617	46.0068	35.3592		34.6817	52.2141	43.5623		48.2468	33.4473	34.903		32.2128
10	28.6041	16.6443		17.5751	43.837	35.7681		35.8536	51.2253	42.0456		47.5861	33.9417	35.289		33.049
11	28.009	16.1804		19.22	45.1035	35.3775		37.146	52.4826	43.0878		46.994	35.1379	35.4187		33.432
12	27.9449	17.2333		18.2617	43.1442	31.2469		35.9177	53.6118	41.9617		49.2859	35.8078	34.7473		33.4564
13	27.7496	16.4963		17.9352	43.3594	37.1643		32.6462	53.1036	46.048		49.3896	38.6856	34.7015		33.4091
14	28.9261	16.3361		16.6046	43.4296	36.467		33.2458	50.9872	43.1915		47.5922	36.6928	35.9406		33.493
15	27.4399	16.3925		16.9708	42.7383	35.1746		40.0345	52.8351	44.5602		46.1121	37.1994	34.8816		33.5632
16	28.0334	15.5548		16.893	43.9667	33.7341		35.4752	53.0869	42.4744		46.9086	36.3983	34.9106		33.1284
17	27.24	15.9286		16.2933	43.4616	34.4177		34.7534	51.3412	43.2281		46.6324	36.3983	34.0271		32.9407
18	28.4973	16.5314		16.5222	43.7271	33.2275		34.8267	53.2181	44.9692		43.9911	33.3054	35.8109		33.2169
	28.8077	16.7809	22.7943	17.7856	44.1905	35.1272	39.6588	35.6383	52.2276	43.4673	47.8475	47.5075	34.8719	34.8856	34.8788	33.1996
H-flux	SAMPLE 1				SAMPLE 2				SAMPLE 3
10 µM DMA	Control 1	Control 2	Control Avg	Experiment	Control 1	Control 2	Control Avg	Experiment	Control 1	Control 2	Control Avg	Experiment
1	37.7762	33.0032		29.2801	44.1254	40.7288		33.5571	35.2737	37.8555		30.7404
2	38.9099	32.8156		29.3533	43.0191	40.9378		32.4921	37.2223	38.5513		30.9387
3	38.1073	33.0383		30.0034	50.4623	41.6107		32.2479	37.2787	37.056		30.7251
4	37.8342	33.194		29.4037	44.2245	40.6662		32.4097	35.0037	38.269		30.6885
5	40.3061	33.0154		29.9103	44.1498	40.5869		33.046	35.5515	37.8616		32.2861
6	39.2395	32.6263		29.5822	44.2291	41.0507		32.2113	34.5779	37.8113		31.1783
7	39.9933	32.4753		29.892	44.0475	41.4063		31.5002	33.7952	35.3912		31.0257
8	40.8569	32.3898		30.603	44.5206	41.8121		33.9432	34.2117	38.2248		31.3736
9	41.5695	32.5211		29.8355	45.4254	41.9556		31.8741	34.9915	35.6766		31.2119
10	41.0065	32.9544		30.365	43.7515	43.1335		31.6162	34.9564	37.9318		33.8226
11	41.127	32.4677		29.1962	41.9403	42.6361		32.016	35.4797	38.7604		31.3156
12	40.4617	33.0063		28.8666	43.1686	42.4515		32.1533	36.441	38.2187		30.6229
13	41.4764	32.8384		30.2277	42.0761	43.0161		32.1274	35.8795	37.9974		31.7322
14	41.629	31.9992		30.2933	42.8619	43.2892		31.5109	35.7498	38.1744		30.2948
15	41.4398	33.3847		29.9103	43.1854	44.0994		32.5897	39.8102	37.384		31.5979
16	41.7816	33.017		30.1712	42.0166	44.3512		31.926	39.0167	38.2721		30.4794
17	42.2089	33.2306		30.1605	42.1844	43.2571		31.3797	37.822	38.3545		30.7388
18	41.777	32.3273		30.1636	42.3859	43.0435		31.8314	36.0489	38.0432		31.665
	40.4167	32.7947	36.6057	29.8454	43.7652	42.224	42.9946	32.2462	36.0617	37.7685	36.9151	31.2465
H-flux	SAMPLE 1				SAMPLE 2				SAMPLE 3				SAMPLE 4				SAMPLE 5				SAMPLE 6
3 µM DMA	Control 1	Control 2	Control Avg	Experiment	Control 1	Control 2	Control Avg	Experiment	Control 1	Control 2	Control Avg	Experiment	Control 1	Control 2	Control Avg	Experiment	Control 1	Control 2	Control Avg	Experiment	Control 1	Control 2	Control Avg	Experiment
1	44.5404	33.6334		32.8354	31.1279	31.7688		29.9164	50.4761	47.2977		45.8511	54.1428	42.7292		43.4464	41.5848	38.4811		35.73	37.3123	33.8867		26.8753
2	46.5027	33.284		33.1543	30.8533	31.9214		28.4882	49.8123	47.4915		44.0399	52.7328	45.9442		43.1015	39.3356	37.8586		35.1578	35.5972	34.2331		27.9678
3	46.9376	32.1167		32.8568	30.5634	31.8726		28.1662	47.5311	46.669		47.0169	52.0432	45.1462		42.6697	41.4001	38.5513		35.6308	34.7626	34.3124		28.2059
4	46.4645	33.3847		32.843	31.0608	31.6223		28.2822	49.0494	43.7698		47.9401	51.7151	43.576		42.6559	41.3254	38.5498		36.058	36.1282	34.3536		27.9648
5	47.3221	34.3399		33.3237	31.0455	31.3232		28.2349	51.265	44.9234		43.66	52.3865	45.1752		42.9901	40.799	37.883		36.1038	38.8062	34.2026		27.3499
6	43.6768	34.4315		33.2275	30.8441	31.3217		28.0151	51.1841	46.228		47.0001	50.6775	45.2591		42.7078	41.0507	38.4872		34.7549	37.4802	34.2865		29.2526
7	45.9137	34.2484		34.4437	31.1264	31.369		28.5446	50.2426	45.9656		47.4777	51.6083	45.3201		42.1722	42.6987	38.7192		35.0616	37.5961	33.2764		29.5898
8	44.4046	33.9172		33.1146	30.9433	31.0547		28.7277	51.2039	46.6675		42.9764	43.5043	44.9875		40.4953	42.6208	38.5345		35.2142	36.4258	33.8882		29.0771
9	46.2204	34.0652		32.8796	30.69	31.3354		28.4622	50.5875	45.2637		47.2519	46.2982	44.9341		42.9016	44.136	38.707		35.4141	38.4277	32.9712		28.3844
10	46.3989	34.2392		33.3099	31.4423	30.9219		28.006	51.0513	46.8338		46.8658	47.5006	44.899		42.5446	44.8059	39.0656		35.6888	37.6968	33.7387		28.6667
11	44.017	34.1217		32.7957	31.4194	31.7947		28.7643	50.2045	46.3348		46.3348	47.7676	44.3771		42.1051	43.2098	38.0356		36.2961	39.0533	33.728		28.5934
12	45.1889	34.2606		33.049	30.925	30.5771		28.2654	50.4425	45.5292		45.1782	47.4915	44.5435		41.6519	43.5028	38.7665		35.1181	37.2498	32.8873		28.0396
13	44.4611	32.9544		32.3959	30.7495	31.5201		28.7186	51.4755	45.5032		46.7484	47.5052	44.4305		41.4581	45.5414	40.1443		34.726	35.8154	33.2077		29.2984
14	45.99	33.3221		32.4203	30.6137	31.8146		29.0436	51.1337	45.578		42.2302	47.7264	44.7571		42.627	42.4469	39.183		34.9747	36.9125	32.9819		28.183
15	45.4941	33.3664		32.6202	31.1554	31.5338		28.8025	50.0366	47.081		44.0826	48.1003	44.1467		42.6895	44.9402	38.5361		34.3094	36.7889	33.1482		29.4144
16	46.8277	33.4732		33.6823	31.2012	32.1075		28.4927	50.8499	45.9976		44.6487	47.1024	43.2907		43.0573	43.2968	39.8987		34.8404	36.7859	32.7057		28.1525
17	46.9833	34.0149		31.9656	31.4255	32.5089		28.8132	51.7883	45.4712		44.5312	48.4512	45.1599		42.8589	43.3548	39.4379		35.8643	36.1511	32.9391		29.2892
18	46.1533	33.9767		35.4599	30.6	31.8619		28.9291	50.4623	44.8044		46.4294	48.8083	43.3029		40.9363	43.1534	39.6683		34.2957	36.9888	31.9519		28.7613
	45.7498	33.7306	39.7402	33.1321	30.9882	31.5683	31.2782	28.5929	50.4887	45.9672	48.2279	45.5702	49.1979	44.5544	46.8761	42.3927	42.7335	38.806	40.7697	35.291	36.9988	33.4833	35.2411	28.5037
													With verified Perfusion - Rate 3.6 ml / 5 min
H-flux	SAMPLE 1				SAMPLE 2				SAMPLE 3				SAMPLE 1'				SAMPLE 2'				SAMPLE 3'
1 µM DMA	Control 1	Control 2	Control Avg	Experiment	Control 1	Control 2	Control Avg	Experiment	Control 1	Control 2	Control Avg	Experiment	Control 1	Control 2	Control Avg	Experiment	Control 1	Control 2	Control Avg	Experiment	Control 1	Control 2	Control Avg	Experiment
1	41.3773	39.3341		37.2467	33.6426	33.9722		33.8669	34.3475	32.9163		29.5029	45.1553	39.502		41.4719	23.0972	19.4611		22.9736	46.4996	39.8148		39.9567
	40.9317	39.5035		37.291	33.0383	33.1268		34.2422	32.9758	32.2403		28.8132	44.6152	39.0625		41.127	21.3791	21.3882		22.1222	47.1252	40.5853		39.1006
3	42.3248	39.5828		37.3322	34.7382	34.4223		33.4106	34.8053	32.5958		28.8651	44.725	39.7079		41.0019	21.8063	22.2641		22.2488	48.2025	41.3925		39.3341
4	41.098	39.09		36.734	33.4869	33.493		33.6212	33.4625	32.663		28.9566	47.8592	41.2491		42.1967	22.7051	22.5967		22.3755	45.5338	40.9744		40.1413
5	41.9678	39.1739		37.4344	33.4274	33.9325		33.4946	33.2535	32.3044		29.5105	47.3602	38.768		40.5014	22.348	24.9939		22.6074	46.9376	40.6784		40.4373
6	42.1921	38.5941		37.2345	34.6024	34.0927		33.5281	32.5043	31.8283		28.3493	47.1451	39.2288		40.2298	22.4487	22.6593		20.0623	48.4161	40.9698		40.0314
7	41.6489	39.2151		37.9868	36.0245	34.6725		33.9737	33.6288	33.4702		28.5461	46.08	39.9155		40.7043	22.8806	21.991		23.3383	48.6374	41.6458		40.2542
8	41.8533	38.9526		37.3947	35.2036	33.3878		33.1833	32.3792	32.3685		27.5604	47.4731	39.3539		33.4076	22.7249	23.1918		23.0576	46.5866	41.0095		40.1138
9	41.9449	38.8779		36.3388	34.9548	34.5459		33.0887	32.608	33.4625		28.4927	46.5073	39.7598		42.2089	22.2702	21.4935		22.8027	45.546	41.3757		39.9628
10	41.8457	38.7939		37.6434	34.5032	31.2469		33.3862	32.2403	32.4173		28.1876	49.0692	40.5731		41.5146	21.9223	23.3322		22.4792	46.1166	40.892		39.7217
11	43.251	39.032		36.9186	34.7366	35.0082		32.7621	32.3853	32.9544		29.8355	48.1461	40.2023		37.1582	23.2513	22.2504		21.6461	44.9814	40.3442		39.7903
12	42.3798	39.3433		37.4237	34.6664	33.8318		32.8766	35.0449	34.552		27.3972	46.0678	40.5869		40.6754	21.759	24.8474		22.052	47.2885	42.8558		39.6301
13	41.9327	39.4348		37.2009	34.1995	33.8959		33.4412	34.5978	32.8064		27.5635	44.9829	40.6189		40.7059	22.6639	22.8088		21.8399	48.6298	39.8148		40.0818
14	42.9993	39.3433		38.3133	35.0464	33.9783		32.8156	34.3811	32.7484		27.5894	46.7438	40.7104		39.3356	21.9116	23.3505		22.4808	46.7178	39.1785		40.0253
15	42.6071	38.9908		37.6297	35.6552	33.9142		32.9422	34.1064	32.2357		27.2461	46.4798	40.2054		41.04	23.671	19.8471		21.6156	47.6837	40.8386		39.5813
16	41.9571	41.0385		36.6013	33.2092	33.812		32.7072	34.8236	30.8777		27.4918	47.3434	40.8966		39.4623	22.4197	25.0381		22.1542	46.2128	41.1621		40.1047
17	41.7633	39.0778		37.1582	36.5829	33.2611		32.6904	36.8225	33.6716		26.5976	46.8628	40.1245		41.2369	23.7213	22.7859		24.7437	46.1761	40.3046		39.5187
18	41.954	37.944		36.5814	35.022	34.314		31.8893	35.0754	34.2972		27.9938	48.0591	39.4287		38.855	22.6471	23.7045		23.2132	46.8811	40.6677		39.6042
	42.0016	39.1846	40.5931	37.248	34.5967	33.8282	34.2124	33.2178	33.8579	32.8006	33.3292	28.25	46.7042	39.9941	43.3492	40.1574	22.5349	22.6669	22.6009	22.4341	46.8985	40.8058	43.8521	39.855
H-flux	SAMPLE 1				SAMPLE 2				SAMPLE 3				SAMPLE 4				SAMPLE 5
30 µM DMA	Control 1	Control 2	Control Avg	Experiment	Control 1	Control 2	Control Avg	Experiment	Control 1	Control 2	Control Avg	Experiment	Control 1	Control 2	Control Avg	Experiment	Control 1	Control 2	Control Avg	Experiment
1	45.6497	42.4194		29.6188	28.392	29.6539		20.2469	44.3512	37.4802		23.1888	38.9465	25.8148		19.4183	34.61	29.1733		15.4236
2	44.8334	41.3971		29.7943	29.2084	28.9291		21.6232	44.1086	38.0325		23.613	39.5004	26.0941		19.429	34.4086	29.4739		15.332
3	45.8572	41.9418		30.957	28.9764	29.7043		20.5078	44.4321	38.1927		22.1832	40.2878	24.0616		19.0735	32.9697	29.7775		15.1047
4	44.7937	41.2521		30.7983	28.9505	29.3137		20.3522	46.1639	39.6851		22.7432	39.0137	24.3027		19.4336	33.3038	29.3655		14.798
5	46.1166	41.5268		29.95	28.9658	29.1534		19.96	44.8135	32.8934		22.229	38.7314	24.8932		18.6417	35.2493	30.4245		14.09
6	46.7438	42.3431		29.953	29.5609	29.1626		19.9615	43.9133	36.6959		20.2911	38.2568	24.2935		18.3578	34.0927	29.4144		14.8438
7	45.7657	43.4631		29.9942	29.2923	29.6417		19.8715	41.2491	38.6734		24.1745	38.5498	24.9573		17.6895	33.4732	28.3859		14.0564
8	44.5709	42.5873		30.2505	29.2953	29.2114		20.0012	43.132	38.6902		23.6954	36.8179	24.649		15.7608	31.4651	29.7424		14.1586
9	46.1624	42.5766		28.7582	29.0649	29.3411		20.5658	44.252	40.4251		23.2437	36.9705	25.0259		18.4952	33.0994	29.5242		14.3951
10	46.8597	42.4591		30.0644	29.9377	29.1534		20.2255	42.7353	39.9155		23.1537	36.554	25.1022		17.9962	32.3883	29.1519		15.2145
11	46.8704	42.424		29.2023	28.4561	29.4281		20.0256	41.6428	39.8224		23.1018	36.2259	25.3708		18.0115	32.7835	29.0131		15.3488
12	46.0937	42.4927		29.187	28.5583	29.7379		19.2444	45.607	38.7161		22.3816	35.1501	24.9512		17.6895	30.3375	29.0497		15.4297
13	49.9573	41.7358		30.1086	28.772	29.1794		20.5078	43.2373	36.6455		19.9127	35.7452	24.9741		18.3426	31.0013	29.3289		15.3961
14	46.2875	44.0002		30.5878	28.8513	29.3427		20.9946	44.8944	38.7375		18.5272	37.0041	25.0504		17.3035	31.9565	29.953		15.5167
15	47.757	44.4916		29.8294	28.653	29.7195		20.1431	43.7912	38.6078		21.1136	36.0474	24.44		18.4769	29.9988	29.2313		16.4124
16	46.5134	46.2723		29.1458	28.7247	28.9337		19.8929	43.4875	39.0549		19.7311	35.4141	24.8947		18.5349	30.8258	29.1794		14.8621
17	44.8288	46.3165		29.3259	29.48	28.9032		19.751	44.1757	40.5106		22.8821	34.993	25.0549		18.3594	30.3345	28.6972		14.7781
18	50.0824	44.5496		29.1534	28.4805	28.5599		20.2621	44.2795	38.765		20.6573	36.2747	25.2594		18.4982	29.9561	29.5105		14.7186
	46.4302	43.0138	44.722	29.8155	28.9789	29.2816	29.1303	20.2298	43.9037	38.4191	41.1614	22.0457	37.2491	24.955	31.102	18.3062	32.3475	29.3554	30.8514	14.9933
H-flux	SAMPLE 1				SAMPLE 2				SAMPLE 3
100 µM DMA	Control 1	Control 2	Control Avg	Experiment	Control 1	Control 2	Control Avg	Experiment	Control 1	Control 2	Control Avg	Experiment
1	28.8071	27.8854		5.88989	26.8585	22.0154		8.9325	32.6538	21.9177		9.16595
2	29.0482	27.3865		5.76324	24.408	21.5302		6.08215	30.011	24.4537		10.5408
3	29.1153	27.6657		5.73578	25.766	21.0419		8.9859	30.4611	24.118		9.51385
4	29.6326	27.9434		5.87311	22.5525	23.1461		9.53217	27.626	24.2783		9.40399
5	28.7918	27.3514		5.92957	26.0895	22.554		9.30786	29.9728	24.4736		10.878
6	29.4601	27.7039		5.61981	24.6521	21.9589		8.92792	29.3976	24.3896		7.32269
7	31.0684	27.7512		5.35889	25.8438	22.2565		8.60901	28.6591	24.7833		9.38568
8	28.9932	27.5436		6.00891	25.209	21.3654		8.31146	31.2744	24.9359		8.3847
9	28.6697	27.9648		5.91736	25.1129	21.6156		8.63647	31.0211	25.293		8.95538
10	29.5425	27.8809		5.81512	25.1129	21.6751		8.9447	29.2847	24.5834		8.16193
11	28.4363	27.9083		5.9845	26.2787	22.5082		8.47778	29.7974	23.8602		9.80988
12	29.8325	27.9831		5.32227	26.326	20.9839		7.58667	31.4026	27.1652		9.08356
13	28.9597	27.7527		5.63049	26.6479	21.3089		9.19037	30.4321	22.8638		7.79877
14	28.8635	27.8961		5.95551	25.0458	21.4661		8.32825	30.838	25.6607		10.5438
15	31.1356	27.7512		5.78613	26.0361	21.0129		8.52509	31.575	22.6028		9.16748
16	30.8304	28.2867		5.7373	24.7925	20.2087		9.21021	30.0766	24.0601		9.67255
17	31.5994	27.9068		5.42603	24.4125	19.6838		7.07855	28.5995	23.6969		8.65936
18	31.7154	28.2898		5.49164	24.8337	20.1004		8.65936	31.3873	24.2828		8.52661
	29.6945	27.8251	28.7598	5.73586	25.3321	21.4684	23.4003	8.51813	30.2483	24.3011	27.2747	9.16528
																									With verified perfusion
H-flux	SAMPLE 1				SAMPLE 2				SAMPLE 3				SAMPLE 4				SAMPLE 5				SAMPLE 6				SAMPLE 1'				SAMPLE 2'				SAMPLE 3'
0.3 µM DMA	Control 1	Control 2	Control Avg	Experiment	Control 1	Control 2	Control Avg	Experiment	Control 1	Control 2	Control Avg	Experiment	Control 1	Control 2	Control Avg	Experiment	Control 1	Control 2	Control Avg	Experiment	Control 1	Control 2	Control Avg	Experiment	Control 1	Control 2	Control Avg	Experiment	Control 1	Control 2	Control Avg	Experiment	Control 1	Control 2	Control Avg	Experiment
	31.9977	32.5119		30.22	26.3168	20.7016		21.5607	35.3607	34.7992		34.1965	26.4755	20.3918		21.6187	38.147	27.8152		29.5486	38.3728	40.2618		36.1801	26.1856	25.5219		25.4196	27.1133	27.3788		27.7039	32.2433	28.2745		26.918
	35.6216	32.7194		29.7226	26.535	21.5179		21.4371	35.112	33.3008		34.4971	26.4236	20.8542		21.9223	37.912	27.8229		29.3045	38.5452	38.382		35.3256	26.4496	25.0259		26.1597	28.7689	28.0731		26.6388	31.6986	28.83		29.0253
	35.5209	32.4234		29.512	27.6947	22.7341		21.0297	37.9868	33.2626		34.6802	26.2436	21.5469		21.2021	36.6913	27.7985		29.6524	38.2278	39.8773		35.0464	26.6251	24.501		25.7767	27.1835	28.1998		26.8219	32.2723	28.5278		28.7537
	34.7809	32.6843		28.9032	25.7217	21.9925		21.8719	35.7132	34.8297		34.7534	26.1383	21.2646		21.727	37.5	28.7384		30.0949	38.4308	37.999		35.4523	25.8194	25.8652		25.5478	27.5742	27.7618		25.6393	32.4356	28.952		28.511
	34.8709	32.8003		28.4424	26.1063	21.9498		21.3226	34.8083	33.8821		34.726	25.5219	21.0037		22.2061	34.433	26.8997		28.299	38.8321	39.4348		37.7457	26.1383	24.3805		25.5463	27.5925	28.7582		27.7863	29.715	28.5263		28.3157
	34.5978	32.3105		28.9078	27.1988	22.9675		22.5708	35.8124	33.5144		34.9838	26.5961	21.2143		21.8491	38.2736	28.4637		28.7506	36.496	38.8351		35.5423	27.0096	26.2466		25.7675	28.3127	25.9308		28.1052	30.4703	28.2059		27.8534
	34.4589	33.5052		28.7674	26.2726	23.0026		20.4437	35.2463	34.259		36.0229	26.5121	20.6573		22.1207	36.3678	28.0823		29.6402	38.3408	38.3789		35.9833	26.2054	24.6521		25.6424	28.093	26.4114		28.0884	32.5226	28.7125		27.9099
	34.996	32.0969		28.4576	26.8097	22.1115		20.8923	35.4736	33.7234		34.4452	25.8957	21.5057		21.5622	35.7391	27.1652		29.0985	37.468	40.2191		35.4416	26.4221	24.6597		24.7833	27.3666	26.6708		27.7008	30.5283	29.3304		28.0487
	35.4263	31.5353		29.0848	25.8652	24.2004		20.9122	36.6776	33.9188		35.0159	26.3809	20.7382		21.9849	35.5118	28.0289		29.2816	38.7939	39.032		35.7239	26.0178	24.0936		25.1617	27.2598	27.4597		28.4988	28.7888	28.9597		27.5543
	34.9472	31.2225		28.627	26.915	23.4894		21.2341	37.0132	33.6441		37.5351	24.8291	20.9473		21.7209	36.0352	28.3997		29.4571	37.1124	39.2563		35.4492	26.7914	23.967		25.4364	31.3324	26.0773		28.0014	28.1982	28.9993		27.3621
	34.9792	31.9275		28.9398	25.0931	24.0372		21.2402	36.8118	34.201		35.2463	22.9919	20.5475		22.3724	35.881	29.7272		29.2282	37.9227	39.7064		35.2982	26.3214	23.4131		25.1602	28.8879	26.5686		27.5803	29.332	26.5152		27.5879
	35.2081	32.106		28.7659	25.7492	21.5225		21.6675	36.3342	33.9859		36.0916	27.0889	21.3028		22.2214	36.8698	27.8839		30.0079	38.7497	41.3147		36.6486	26.1063	24.1577		23.9395	28.6804	26.6174		28.0746	29.7012	28.3646		27.9358
	34.816	32.2495		28.7216	26.0468	20.4453		20.1157	37.41	35.0327		34.9701	25.7614	21.1212		22.3938	37.3917	27.89		29.0482	37.5641	41.1087		36.1206	25.9033	23.0148		26.2604	28.862	26.0025		28.7872	28.1906	28.1799		27.5391
	35.1456	32.1548		28.6865	27.5024	24.4278		22.0673	37.4969	34.3231		35.4507	25.4044	20.7733		21.9193	36.6302	27.3056		28.0762	38.3423	39.6942		35.5164	26.3687	24.8856		24.3362	27.7496	25.9247		28.3798	29.7287	28.2501		27.2797
	35.1089	31.9748		28.4241	26.5976	22.8531		20.5734	38.5666	32.8827		36.5677	25.1984	22.1619		23.0942	36.7218	27.6443		30.4413	38.5986	41.5527		35.8536	26.9196	24.9908		24.8306	30.7693	25.5722		28.1128	28.8589	28.363		26.8845
	35.1883	32.2906		28.5675	25.5081	23.6176		20.8527	38.6688	33.3237		36.4731	25.2655	21.1395		21.9025	36.3861	27.8412		30.2567	37.6251	40.0757		35.9375	26.619	24.3423		23.3704	29.0543	28.0838		27.7374	29.1473	27.7878		27.6489
	34.9518	31.5842		28.7354	25.5234	22.4228		19.9097	38.3514	32.9666		31.6864	25.4074	20.9747		22.2549	36.5799	27.3956		28.2806	35.5545	40.6158		36.4548	26.857	24.6796		24.0845	27.771	28.9047		27.8992	29.7638	28.3997		27.2171
	35.1486	31.9244		28.8483	24.765	23.8815		21.4005	38.1683	32.6202		36.087	25.1663	21.6324		21.5942	35.5286	27.3865		31.1981	37.7319	38.1897		35.8658	27.0981	24.0402		24.7284	28.3371	28.4103		28.2623	29.248	27.301		26.5015
	34.8758	32.2234	33.5496	28.9074	26.2345	22.6597	24.4471	21.1723	36.7229	33.8039	35.2634	35.1905	25.7389	21.0987	23.4188	21.9815	36.5889	27.9049	32.2469	29.4258	37.9283	39.663	38.7956	35.8659	26.4365	24.5799	25.5082	25.1084	28.3727	27.1559	27.7643	27.7677	30.158	28.36	29.259	27.7137
H-Flux	SAMPLE 1				SAMPLE 2				SAMPLE 3
0.1µM DMA	Control 1	Control 2	Control Avg	Experiment	Control 1	Control 2	Control Avg	Experiment	Control 1	Control 2	Control Avg	Experiment
1	38.6581	35.7498		38.118	32.9788	27.3132		27.5024	26.326	28.3279		28.6545
2	39.7125	35.0266		38.3896	27.8442	28.2471		27.3056	25.0504	28.476		28.1403
3	37.796	35.4721		37.9593	28.5324	28.3768		26.7883	24.4598	28.0899		28.3981
4	35.4614	36.3525		38.5498	31.3812	29.4113		27.2614	25.7095	28.3813		28.7201
5	35.8612	34.7717		38.4903	32.8827	29.5868		26.3504	25.4486	28.743		28.9215
6	36.9598	36.47		38.7497	31.1859	28.8773		27.3712	25.7355	29.2358		28.3768
7	37.2498	35.2646		37.9089	31.8542	28.3386		27.3392	25.4486	28.9673		28.3539
8	37.1384	35.1624		38.9206	30.9814	28.8086		27.5345	26.2085	26.8494		28.5583
9	39.2563	35.4477		37.4298	31.4377	29.1992		27.5345	26.738	28.8879		28.2669
10	36.5601	34.6771		36.6669	31.4697	29.1016		27.3727	26.1749	28.1067		28.8391
11	36.7447	34.726		35.9451	30.8243	28.9948		27.2339	24.8657	29.2587		28.093
12	37.5458	36.734		35.6476	30.2765	29.0848		27.5131	24.1608	29.0405		28.9459
13	37.3642	34.7366		37.1719	30.6763	30.0385		27.7115	24.5941	28.7384		28.3661
14	36.0596	35.4416		36.5372	32.4356	29.747		26.5137	25.267	29.7073		28.949
15	37.2894	34.8526		35.2249	30.3024	29.982		27.7542	23.4192	28.7506		28.2623
16	36.8362	35.1242		35.4019	30.574	29.2801		27.533	25.3723	28.1189		28.5248
17	37.1078	35.5835		35.5545	29.6707	29.8676		26.9028	25.8789	28.2303		27.9266
18	37.2131	35.5423		35.3958	30.5679	29.1748		27.5391	25.8774	27.124		28.8223
	37.2675	35.3964	36.3319	37.1145	30.882	29.0795	29.9807	27.2812	25.3742	28.5019	26.938	28.5066
